# Supplementary material for: Associations between adiposity measures and depression and well-being scores: A cross-sectional analysis of middle- to older-aged adults
Source: PLoS One. 2024 Mar 6;19(3):e0299029. doi: 10.1371/journal.pone.0299029 (PMC10917308; doi:10.1371/journal.pone.0299029)
Supplement: S1 File — The Cork and Kerry Diabetes and Heart Disease Study dataset. (XLSX) [file pone.0299029.s001.xlsx]

## Sheet: Sheet1
Study_ID	male	age	education_primary	current_smoke	curent_drink_recode	low_pa	dash_2010	diabetes	cvd	cancer_total	bmi	waist_height_ratio	CESDdepress	whoDEPRESS5
LHC0002	1	62	#NULL!	0	0	1	24	0	0	0	31.8584	0.652465	14	18
LHC0003	0	55	0	1	1	0	32	0	0	0	26.8633	0.482716	17	25
LHC0005	0	63	1	0	1	#NULL!	34	0	0	0	33.168	0.620805	0	20
LHC0007	0	56	#NULL!	0	0	0	25	0	0	0	33.6251	0.625378	3	20
LHC0008	0	58	0	0	0	1	24	0	0	0	29.9104	0.580296	0	21
LHC0009	1	52	1	0	1	1	20	0	1	0	32.8922	0.641298	12	12
LHC0010	0	55	0	0	1	0	26	0	0	0	27.2739	0.578685	4	15
LHC0011	1	66	1	0	0	1	24	0	0	0	25.8852	0.566782	0	24
LHC0013	1	61	0	0	0	0	32	0	0	0	26.2703	0.536428	7	22
LHC0014	0	69	0	0	1	0	37	0	1	0	23.2885	0.504305	1	24
LHC0015	1	59	0	0	1	0	23	0	0	1	26.3579	0.536773	0	17
LHC0017	0	67	0	0	0	0	31	0	0	0	28.8147	0.652439	3	23
LHC0020	0	52	0	0	1	1	19	0	0	0	40.4158	0.721148	9	18
LHC0024	0	54	0	0	0	1	29	0	0	0	25.9761	0.533499	18	10
LHC0026	1	52	0	0	1	0	21	1	0	0	30.6155	0.648094	23	11
LHC0027	0	65	1	0	0	1	22	0	1	0	20.8999	0.443939	14	13
LHC0032	1	61	1	0	0	0	26	0	1	0	28.1855	0.579009	0	24
LHC0033	0	66	0	0	1	1	28	0	0	0	34.1043	0.60381	11	16
LHC0035	1	58	0	0	0	0	17	0	0	0	27.0099	0.59056	3	20
LHC0038	1	53	0	0	1	0	26	0	0	0	24.3887	0.506407	19	17
LHC0039	0	60	#NULL!	0	1	1	27	0	0	1	50.8441	0.851539	2	19
LHC0040	1	51	0	0	1	1	31	0	0	0	26.8667	0.529994	37	3
LHC0041	1	68	1	0	0	1	23	0	0	0	32.148	0.660111	16	25
LHC0044	1	59	1	0	1	0	24	0	0	0	25.3335	0.539683	17	9
LHC0046	0	54	0	0	1	1	24	0	0	0	34.9704	0.64557	2	19
LHC0047	1	60	0	0	1	0	31	0	0	0	24.8389	0.536198	10	18
LHC0049	0	57	1	0	1	0	24	0	0	0	36.4465	0.691282	0	20
LHC0053	1	52	0	0	1	#NULL!	20	0	0	0	27.7411	0.595281	4	21
LHC0054	1	60	0	0	0	0	36	0	0	0	33.8787	0.663882	14	15
LHC0055	1	55	0	0	1	1	25	0	1	0	37.9527	0.698565	7	20
LHC0056	1	51	0	0	1	0	34	0	0	0	25.7851	0.526466	8	14
LHC0060	0	50	1	1	1	1	21	0	0	0	25.089	0.560403	15	6
LHC0061	1	54	1	0	1	1	18	1	0	0	36.1442	0.673112	9	12
LHC0063	0	55	#NULL!	0	0	1	22	0	0	0	26.4409	0.492793	24	4
LHC0066	0	66	0	1	1	0	13	0	0	0	27.6379	0.593871	13	19
LHC0067	1	58	0	0	0	1	21	0	0	0	24.2895	0.503906	22	20
LHC0068	1	61	1	0	1	1	20	0	1	0	29.4786	0.65479	0	20
LHC0072	0	62	1	0	1	1	24	0	0	0	31.0944	0.610801	14	16
LHC0074	1	69	1	0	0	0	22	0	1	0	28.8182	0.594211	7	20
LHC0077	0	59	0	0	0	0	35	1	0	0	26.3986	0.604959	1	20
LHC0080	1	59	#NULL!	0	0	0	22	0	0	0	26.9567	0.59325	0	21
LHC0081	0	64	0	0	0	0	29	0	0	0	31.3462	0.694684	1	21
LHC0082	1	61	0	0	1	0	39	0	0	0	27.1036	0.535141	12	25
LHC0086	0	64	0	0	0	0	32	0	0	0	18.3266	0.377709	19	7
LHC0087	0	54	0	0	1	0	#NULL!	0	0	0	22.2201	0.473401	4	20
LHC0089	1	51	#NULL!	0	0	0	27	0	0	0	26.0748	0.547214	12	14
LHC0090	0	57	0	0	1	1	30	0	0	0	38.3432	0.671254	14	12
LHC0091	1	56	0	0	1	1	27	0	0	0	29.8988	0.577465	3	20
LHC0092	0	61	0	0	1	0	24	0	0	0	23.1381	0.540105	4	16
LHC0093	1	65	#NULL!	0	0	1	23	0	0	0	32.9332	0.656725	6	21
LHC0097	0	58	0	0	1	1	24	0	0	0	30.9797	0.624511	25	2
LHC0098	0	55	#NULL!	0	1	0	24	0	0	0	24.4494	0.51126	5	15
LHC0099	0	63	1	0	0	1	36	0	0	0	24.1106	0.485209	3	22
LHC0100	0	58	#NULL!	0	0	1	29	0	0	0	29.5317	0.646909	19	14
LHC0103	0	63	0	0	1	1	33	1	1	0	28.5722	0.640039	6	20
LHC0104	0	61	#NULL!	0	1	1	35	0	0	0	25.1125	0.569578	7	15
LHC0108	0	57	0	0	1	#NULL!	36	1	0	1	28.1792	0.579177	15	14
LHC0111	1	59	#NULL!	0	1	0	22	0	0	0	25.8953	0.580606	3	25
LHC0112	0	57	0	0	0	1	27	0	0	0	26.4005	0.491353	20	6
LHC0115	0	64	#NULL!	0	0	0	32	0	0	0	30.715	0.595365	6	14
LHC0116	0	57	0	1	1	0	35	0	0	1	21.7545	0.425595	3	17
LHC0119	0	54	#NULL!	0	0	0	31	0	0	0	34.8695	0.687697	18	12
LHC0121	1	54	0	0	0	0	30	0	0	0	26.4509	0.550742	12	13
LHC0122	1	55	0	0	0	1	26	0	0	0	28.669	0.572334	19	16
LHC0124	0	52	0	0	1	0	28	0	0	0	30.1687	0.530381	3	22
LHC0125	0	52	0	0	1	0	27	0	0	0	25.3946	0.518868	2	19
LHC0126	1	68	0	0	1	1	24	0	0	0	39.1578	0.760321	0	25
LHC0127	1	57	0	0	1	0	18	0	0	0	28.1127	0.564464	0	25
LHC0128	1	52	0	0	1	0	22	0	0	0	27.2318	0.587943	8	22
LHC0132	1	55	1	0	0	0	19	0	0	0	30.2367	0.596571	9	19
LHC0133	1	63	0	0	1	0	27	0	0	0	32.5015	0.608732	27	9
LHC0135	1	65	0	0	0	0	24	0	0	0	37.3192	0.767045	12	5
LHC0136	0	61	1	0	0	1	29	0	0	0	38.1345	0.678502	13	14
LHC0138	0	64	0	0	0	0	41	0	0	0	30.855	0.655833	2	20
LHC0143	1	63	1	0	1	0	12	0	1	0	26.4409	0.587988	5	22
LHC0144	0	59	0	0	0	1	23	0	0	0	21.1094	0.450255	0	22
LHC0145	1	61	0	0	1	0	25	1	1	0	26.8725	0.562882	1	18
LHC0146	0	53	0	0	0	0	31	0	0	0	26.2532	0.578275	0	21
LHC0147	0	50	0	0	1	1	26	0	0	0	23.6444	0.507886	8	16
LHC0148	0	55	1	1	0	0	27	0	0	0	26.9999	0.641317	15	14
LHC0149	1	58	1	0	1	0	24	0	1	0	31.2153	0.624264	6	17
LHC0150	1	50	0	1	0	0	16	0	0	0	23.2867	0.503589	7	14
LHC0151	0	58	0	0	1	1	31	0	0	0	29.9148	0.576163	13	19
LHC0152	0	53	0	0	1	1	25	0	0	0	23.4564	0.518868	20	18
LHC0154	1	66	0	0	1	1	33	0	0	0	30.0333	0.62206	0	19
LHC0157	1	57	0	1	0	0	27	0	0	0	27.3052	0.5594	3	22
LHC0158	1	60	0	0	1	0	23	0	0	0	23.2527	0.507471	3	17
LHC0160	1	51	0	0	1	0	30	0	0	0	28.5289	0.564244	7	16
LHC0161	0	70	0	0	1	0	26	1	0	0	31.5987	0.599743	30	14
LHC0162	1	66	0	0	1	0	20	0	1	0	28.7015	0.564414	5	23
LHC0166	0	58	0	0	0	1	20	0	0	1	30.5294	0.599747	8	19
LHC0167	1	69	0	0	1	0	30	0	1	0	29.1645	0.590465	3	21
LHC0168	0	59	0	0	0	1	20	0	0	0	25.3614	0.526316	12	13
LHC0170	1	64	0	0	0	1	18	0	0	0	28.7506	0.64742	22	14
LHC0171	0	56	1	0	0	0	35	0	0	0	26.4024	0.518519	6	21
LHC0172	1	61	0	0	1	0	27	0	0	0	29.8969	0.587838	1	16
LHC0174	1	65	0	0	1	0	35	0	0	0	26.1324	0.565369	0	22
LHC0177	0	61	0	0	0	1	21	0	0	0	23.8595	0.500931	16	13
LHC0179	0	68	0	0	0	1	22	0	0	0	27.221	0.579015	0	23
LHC0180	0	66	1	0	0	0	28	0	0	0	32.4438	0.613497	19	19
LHC0181	1	59	1	#NULL!	0	#NULL!	21	0	0	0	27.0042	0.572827	0	25
LHC0183	0	60	0	0	0	0	33	0	0	0	22.4278	0.446149	0	18
LHC0184	0	65	0	0	1	1	28	0	0	0	26.0158	0.603768	13	20
LHC0186	0	51	0	0	1	0	35	0	0	0	22.5097	0.49235	3	22
LHC0188	0	55	0	0	1	0	27	0	0	0	30.0685	0.594473	6	20
LHC0190	0	67	1	1	1	0	31	0	0	0	25.7519	0.577517	18	18
LHC0195	1	51	0	0	0	#NULL!	21	0	0	0	28.3635	0.552471	0	25
LHC0197	1	53	0	0	0	1	25	0	1	0	29.0432	0.616389	27	15
LHC0198	1	68	1	0	0	0	27	0	0	0	27.638	0.60829	0	25
LHC0200	1	66	0	0	1	0	28	0	0	0	26.6797	0.551775	3	12
LHC0202	0	63	0	0	0	0	33	0	0	0	28.8678	0.596204	6	20
LHC0203	0	64	0	0	0	1	17	0	0	0	27.978	0.590443	2	20
LHC0204	0	58	0	0	1	0	38	0	0	0	24.4315	0.513192	1	20
LHC0207	0	52	1	1	1	0	32	0	0	0	25.4511	0.543061	5	19
LHC0208	1	61	0	0	0	0	21	1	0	0	33.3333	0.665	12	20
LHC0209	1	57	0	0	1	#NULL!	23	0	0	0	27.3016	0.6097	2	22
LHC0212	1	61	1	0	0	0	23	1	0	0	30.9023	0.637686	14	22
LHC0214	0	53	0	0	0	1	26	0	1	0	23.924	0.431745	17	11
LHC0216	0	60	1	0	1	0	24	0	0	0	35.9024	0.673463	7	13
LHC0218	0	52	1	0	1	1	29	0	0	0	27.2216	0.593548	6	13
LHC0219	1	67	0	0	1	0	26	0	0	0	26.8746	0.546269	8	20
LHC0220	1	68	1	0	0	1	20	0	0	0	37.6034	0.717784	12	20
LHC0223	1	53	1	0	1	#NULL!	37	0	0	0	30.6238	0.562785	6	14
LHC0225	1	61	0	0	1	0	34	0	0	0	21.2188	0.424737	9	18
LHC0227	1	55	#NULL!	0	0	0	29	0	0	0	32.416	0.60113	1	25
LHC0228	0	57	0	0	1	1	31	0	0	0	24.9605	0.503416	2	20
LHC0235	1	51	0	1	1	0	16	0	0	0	24.2732	0.497339	13	14
LHC0236	0	57	0	0	1	0	36	0	0	1	30.0207	0.573002	3	19
LHC0238	0	62	0	0	0	0	27	0	0	0	21.2427	0.423387	6	20
LHC0245	0	58	0	0	0	0	39	0	0	0	24.0665	0.528571	7	13
LHC0246	1	59	0	0	1	0	27	0	0	0	25.9693	0.520867	4	17
LHC0248	0	54	0	0	1	0	39	0	0	0	25.9791	0.477812	27	6
LHC0250	1	58	0	0	0	0	33	0	0	0	30.1235	0.608333	0	20
LHC0252	1	68	1	0	1	0	17	1	1	0	30.1728	0.635998	4	20
LHC0253	1	65	1	0	0	0	28	0	1	0	28.73	0.608392	3	24
LHC0254	1	56	0	0	0	1	25	0	0	0	31.1067	0.627008	6	12
LHC0256	0	50	0	0	1	0	29	0	0	0	36.9313	0.652823	15	5
LHC0257	1	65	1	0	0	1	21	0	0	0	30.4792	0.587441	12	16
LHC0258	0	52	0	0	1	0	30	0	0	0	31.6404	0.644817	9	16
LHC0259	0	55	0	0	1	1	24	0	0	0	26.4706	0.55836	20	20
LHC0260	1	64	0	0	0	0	24	0	0	0	28.5503	0.616314	0	18
LHC0262	1	67	1	0	0	0	21	0	0	0	29.8507	0.651163	5	20
LHC0265	1	66	1	0	1	0	22	0	0	0	38.7106	0.739302	7	25
LHC0267	1	52	0	0	0	1	24	0	0	0	33.7541	0.658935	12	16
LHC0268	1	64	0	0	0	0	24	1	0	0	30.4779	0.627566	7	25
LHC0270	1	58	0	0	0	1	26	0	0	0	29.2587	0.57008	12	14
LHC0272	1	51	0	0	1	1	27	0	0	0	22.3323	0.461478	2	16
LHC0273	1	61	0	1	0	0	28	0	0	0	26.3448	0.550472	6	17
LHC0274	1	52	0	0	0	0	21	0	0	0	32.1978	0.622698	18	16
LHC0275	0	52	1	0	1	0	29	0	0	0	29.5729	0.560233	6	7
LHC0276	0	53	0	0	1	1	24	0	0	1	29.7956	0.588409	14	20
LHC0277	1	51	0	0	0	0	19	0	0	0	29.8616	0.61	0	25
LHC0280	1	51	0	0	1	1	31	1	0	0	32.0601	0.61781	6	6
LHC0281	0	53	0	1	0	0	28	0	0	0	24.2585	0.548983	8	15
LHC0285	0	64	0	0	1	1	29	0	0	0	39.5911	0.672716	14	11
LHC0287	1	67	0	0	1	1	24	0	0	0	28.6851	0.642216	7	25
LHC0288	0	50	0	1	1	0	#NULL!	0	0	0	25.8746	0.530551	3	17
LHC0289	1	68	0	0	1	0	22	0	0	0	31.5531	0.645998	1	7
LHC0290	0	56	0	1	1	0	31	0	0	0	21.9321	0.486699	11	13
LHC0291	0	59	0	0	1	0	31	0	0	0	23.2334	0.526659	6	9
LHC0292	1	54	#NULL!	0	1	#NULL!	#NULL!	0	0	0	30.8547	0.60188	9	7
LHC0294	0	61	0	0	1	0	26	0	0	0	26.9925	0.540858	0	23
LHC0295	0	61	0	0	0	1	39	0	0	0	23.7282	0.460606	5	23
LHC0296	1	57	0	1	0	0	27	0	1	0	31.0348	0.631257	9	20
LHC0298	1	55	0	0	0	1	27	1	1	0	37.0269	0.749366	8	15
LHC0299	0	57	0	0	0	0	26	0	0	0	27.0213	0.584971	14	17
LHC0300	1	59	0	1	1	0	21	0	0	0	28.5912	0.609742	13	25
LHC0302	0	61	1	0	0	0	30	0	0	0	25.2683	0.553832	0	25
LHC0305	1	65	0	0	0	1	16	0	0	1	28.3717	0.593225	11	15
LHC0306	0	57	0	0	0	1	34	0	0	0	24.9326	0.53676	11	20
LHC0307	1	61	0	0	1	1	28	0	0	0	31.3544	0.634741	0	24
LHC0308	0	53	1	0	0	1	36	0	0	0	32.9243	0.656578	5	22
LHC0309	1	63	1	0	1	1	26	0	0	0	31.5188	0.617287	5	19
LHC0311	0	53	0	1	1	0	25	0	0	0	33.9355	0.699216	2	17
LHC0312	0	64	1	0	0	0	30	0	0	0	25.7474	0.540627	5	20
LHC0313	1	59	#NULL!	0	0	0	18	0	0	0	26.5378	0.529025	8	15
LHC0314	1	57	0	0	1	0	21	0	0	0	25.852	0.539436	8	22
LHC0315	1	65	0	0	1	0	29	0	0	0	25.4695	0.565767	7	21
LHC0316	0	52	0	0	0	1	27	0	1	0	25.0692	0.500319	7	14
LHC0317	1	70	1	0	1	0	17	0	0	0	29.9707	0.658566	3	24
LHC0318	1	71	1	0	0	1	#NULL!	0	0	0	42.2777	0.785057	10	22
LHC0321	0	53	1	0	0	0	25	0	0	0	20.6687	0.463192	0	19
LHC0323	0	65	0	0	1	0	27	0	0	0	22.6212	0.563648	5	15
LHC0332	1	53	0	1	0	1	21	0	0	0	24.6014	0.546189	15	7
LHC0334	0	62	0	0	0	1	35	0	0	0	32.1125	0.671572	6	17
LHC0335	1	67	0	0	1	0	23	0	0	0	27.9128	0.645796	11	19
LHC0339	1	63	1	0	1	1	29	0	0	0	29.8575	0.63302	10	25
LHC0342	1	55	0	0	0	1	23	0	0	0	37.8709	0.717291	7	22
LHC0343	1	64	0	0	1	1	25	0	0	0	34.1992	0.657454	7	15
LHC0344	0	64	1	1	1	0	23	0	0	1	30.9759	0.611656	5	10
LHC0345	0	62	0	0	0	0	14	0	0	0	26.475	0.615578	8	9
LHC0350	0	57	0	0	0	1	16	0	0	0	26.2662	0.565569	7	15
LHC0352	1	55	1	1	1	0	20	0	1	0	26.7403	0.578116	26	21
LHC0354	0	53	0	0	0	0	30	0	0	0	27.7143	0.611076	2	19
LHC0355	0	60	0	0	0	0	30	0	0	0	20.2296	0.460224	10	11
LHC0358	0	53	0	0	1	1	22	1	0	0	27.1573	0.556832	3	10
LHC0361	1	50	0	0	0	0	22	0	0	0	31.5932	0.595699	5	13
LHC0362	0	63	1	0	1	1	29	1	1	0	34.7771	0.686375	34	5
LHC0364	0	68	0	0	1	0	40	0	0	0	30.6189	0.63779	15	15
LHC0365	0	63	0	0	0	0	26	0	0	0	27.7093	0.590937	0	20
LHC0366	1	60	0	0	0	1	25	0	0	0	35.741	0.709677	18	17
LHC0368	1	58	1	0	1	1	19	0	0	0	31.9983	0.609976	0	15
LHC0372	0	64	0	0	1	1	32	0	0	0	23.3977	0.523545	4	11
LHC0374	1	51	0	0	1	0	21	0	0	0	32.9985	0.63502	6	21
LHC0376	0	53	0	0	1	1	30	0	0	0	25.0292	0.542945	2	19
LHC0379	0	51	0	0	1	0	32	0	0	0	25.1867	0.549383	10	15
LHC0381	1	51	0	0	1	0	35	0	0	0	27.4189	0.525818	6	21
LHC0382	0	68	1	1	1	1	22	0	1	0	22.9688	0.5	7	16
LHC0384	0	56	0	0	1	1	33	0	0	0	28.8371	0.602932	8	11
LHC0386	0	66	0	0	0	0	29	0	0	0	26.2069	0.592525	3	10
LHC0387	1	50	0	0	1	1	17	0	0	0	31.297	0.644699	8	6
LHC0389	0	50	0	1	1	0	35	0	0	0	27.3955	0.575045	4	13
LHC0391	0	58	0	0	1	1	30	0	0	0	30.216	0.668639	13	9
LHC0392	0	52	0	1	1	0	36	0	0	1	23.6825	0.488729	20	15
LHC0393	1	65	1	0	1	0	19	0	0	0	34.0487	0.672744	2	23
LHC0395	1	56	0	1	0	1	21	0	0	0	20.8526	0.514741	7	17
LHC0396	0	66	#NULL!	0	0	1	30	1	0	0	27.0572	0.546654	0	7
LHC0399	0	50	1	1	1	1	23	0	0	0	25.3295	0.599232	8	10
LHC0401	1	55	0	0	1	#NULL!	23	0	0	0	23.3803	0.500566	0	21
LHC0402	0	69	1	0	1	1	30	1	0	0	27.1556	0.631	33	4
LHC0405	1	51	0	0	1	0	17	0	0	0	29.3386	0.607871	19	10
LHC0407	0	65	#NULL!	0	1	1	32	0	0	0	29.081	0.625569	1	23
LHC0408	0	69	0	0	0	0	26	0	0	0	33.2903	0.623582	9	19
LHC0409	1	59	1	0	1	#NULL!	28	0	1	0	26.69	0.552676	0	19
LHC0410	1	56	1	1	1	0	31	1	0	0	37.449	0.684564	6	20
LHC0412	1	61	#NULL!	0	0	0	37	0	0	0	25.813	0.52373	6	15
LHC0413	0	55	1	0	0	1	29	0	0	0	34.2038	0.623753	2	8
LHC0414	0	62	1	0	0	1	35	0	0	0	24.674	0.518565	4	20
LHC0416	1	53	0	0	0	0	30	0	1	0	37.9839	0.742162	7	18
LHC0417	1	52	0	0	0	0	30	0	0	0	30.697	0.562328	15	18
LHC0418	1	59	1	0	1	0	24	1	1	0	36.9334	0.713623	0	25
LHC0421	0	51	0	0	1	1	37	0	0	0	25.5078	0.5625	8	15
LHC0423	0	66	1	0	0	1	27	0	0	0	23.4683	0.559582	2	20
LHC0424	0	58	0	0	1	0	30	0	0	0	24.2561	0.560294	12	20
LHC0426	0	56	0	0	0	0	22	0	0	0	34.8465	0.634282	4	18
LHC0427	0	51	0	0	1	0	35	0	0	0	21.598	0.455592	8	18
LHC0428	0	61	0	0	1	0	33	0	0	0	27.8267	0.586583	13	15
LHC0429	1	57	0	0	1	1	31	0	0	0	25.793	0.561789	12	20
LHC0430	1	63	0	0	1	0	26	0	0	0	26.1959	0.570552	3	19
LHC0435	0	68	1	0	0	1	24	0	0	0	24.1657	0.521791	16	17
LHC0436	0	62	1	0	1	1	28	0	0	0	23.5848	0.543793	10	18
LHC0437	0	56	0	0	0	1	38	0	0	0	19.6683	0.399051	42	2
LHC0438	1	51	0	1	1	1	26	0	0	0	29.083	0.587059	26	6
LHC0444	1	62	0	0	1	0	33	1	1	0	32.0688	0.682141	16	20
LHC0446	0	59	0	0	0	0	26	0	0	0	26.2808	0.537383	37	5
LHC0447	0	66	1	0	1	0	24	0	0	0	20.654	0.444797	6	20
LHC0449	1	62	0	0	1	0	24	0	0	0	22.0992	0.488964	6	14
LHC0453	0	57	0	1	1	0	24	0	0	0	18.2911	0.474462	6	13
LHC0454	0	64	0	0	1	0	33	0	0	0	31.2408	0.659398	7	15
LHC0455	0	62	0	0	0	1	29	0	0	0	25.9501	0.590149	7	19
LHC0456	0	63	0	0	0	0	25	0	0	0	29.0338	0.675497	4	20
LHC0457	1	60	0	0	0	1	23	0	0	0	35.0829	0.706373	11	19
LHC0460	0	69	0	0	1	1	32	0	0	0	19.8645	0.449701	7	23
LHC0462	0	58	0	0	1	1	25	0	0	0	35.0625	0.628527	5	21
LHC0467	0	62	0	0	1	1	#NULL!	0	0	0	34.5949	0.704134	15	18
LHC0468	1	53	1	0	0	1	17	0	0	0	28.2901	0.572595	5	19
LHC0470	0	54	#NULL!	0	1	0	30	0	0	0	31.0374	0.631845	3	20
LHC0478	0	51	0	0	1	0	34	0	0	0	29.2311	0.565421	5	19
LHC0479	0	55	0	0	1	0	24	0	0	0	25.4371	0.523885	12	8
LHC0480	1	66	1	0	0	0	18	0	0	0	26.6993	0.512034	10	12
LHC0482	1	67	0	0	0	0	34	1	0	0	29.5076	0.640163	0	25
LHC0483	0	60	0	1	1	0	31	0	0	1	24.426	0.575077	4	20
LHC0484	1	54	0	0	0	0	21	0	0	0	25.4095	0.561111	20	10
LHC0485	0	65	1	0	0	0	23	0	0	0	24.8557	0.516322	0	24
LHC0486	1	66	#NULL!	0	0	#NULL!	26	0	1	0	21.9724	0.557725	2	21
LHC0492	1	56	0	1	0	0	23	0	1	0	29.4442	0.589609	4	17
LHC0493	1	55	0	0	0	0	32	0	0	0	26.8838	0.535653	2	20
LHC0496	1	51	0	0	0	0	19	0	0	0	30.4112	0.589928	8	15
LHC0497	1	53	0	0	1	0	28	0	0	0	28.5049	0.576349	9	13
LHC0501	1	52	0	0	0	0	18	0	0	0	27.7974	0.549319	7	17
LHC0503	0	66	1	0	0	0	24	0	0	0	31.0547	0.544753	7	15
LHC0504	0	51	#NULL!	0	1	1	28	0	0	0	23.0078	0.515313	5	14
LHC0506	0	52	0	0	1	0	29	0	0	0	22.6085	0.518072	0	16
LHC0508	1	66	1	0	0	0	23	0	0	0	26.3913	0.560786	8	19
LHC0511	1	53	0	1	0	0	27	0	0	0	25.7671	0.558954	4	16
LHC0512	0	66	0	0	1	0	29	0	0	0	27.2311	0.663161	14	3
LHC0513	0	51	1	0	0	0	26	0	0	0	23.7885	0.522989	15	11
LHC0517	1	65	1	0	0	1	15	0	0	0	27.442	0.569892	12	21
LHC0519	1	60	#NULL!	0	0	0	21	0	0	0	36.0749	0.708261	2	25
LHC0523	1	50	0	0	1	1	23	0	0	0	26.4392	0.569014	1	18
LHC0524	1	50	0	0	0	0	#NULL!	0	0	0	33.4801	0.59856	11	11
LHC0526	1	54	0	0	1	0	24	0	0	0	35.8025	0.655278	0	12
LHC0528	0	56	#NULL!	0	1	0	40	0	0	0	27.2545	0.531046	2	19
LHC0529	0	61	0	0	1	0	32	0	0	0	23.3494	0.490926	1	24
LHC0530	0	60	0	0	1	0	35	0	0	0	21.3686	0.522343	0	21
LHC0532	1	61	0	0	0	1	27	0	0	0	30.3752	0.650752	12	10
LHC0535	0	63	0	1	0	0	24	0	0	0	21.4481	0.508286	17	22
LHC0541	0	62	0	0	1	1	40	0	0	0	22.9873	0.473056	0	20
LHC0542	0	53	0	0	0	1	30	0	0	0	23.3716	0.504543	14	22
LHC0545	1	62	0	0	0	0	22	0	0	0	26.2998	0.589214	12	25
LHC0546	1	54	0	0	1	1	27	0	0	0	33.5339	0.646292	0	25
LHC0547	1	53	0	0	1	0	28	0	0	0	29.5816	0.591617	10	19
LHC0549	0	70	0	0	0	1	29	0	0	0	25.4523	0.514223	8	19
LHC0553	0	68	#NULL!	0	1	0	29	0	0	0	29.9929	0.649231	5	22
LHC0556	0	61	0	0	1	0	24	0	1	0	27.492	0.566558	1	23
LHC0559	1	50	#NULL!	1	0	1	15	0	0	0	29.4917	0.592317	2	22
LHC0560	0	55	0	0	1	0	23	0	0	0	26.7466	0.604361	7	21
LHC0561	0	61	0	0	0	0	34	0	0	0	26.9719	0.6	0	25
LHC0562	0	55	0	0	0	1	33	0	0	0	29.3199	0.601863	9	17
LHC0563	1	60	0	0	0	1	36	1	0	0	31.2072	0.612664	6	21
LHC0564	0	51	0	0	0	0	36	0	0	0	23.1393	0.493651	10	19
LHC0565	0	52	0	1	1	1	19	1	0	0	44.594	0.843012	4	19
LHC0568	1	69	0	1	0	0	29	0	0	0	23.5936	0.488425	12	22
LHC0569	1	55	1	0	1	0	31	0	0	0	29.274	0.617681	10	20
LHC0572	0	55	0	0	1	0	31	0	0	0	24.5419	0.510471	10	20
LHC0576	1	66	1	0	0	1	21	0	0	0	29.1936	0.588498	3	24
LHC0577	1	66	1	0	0	1	#NULL!	1	0	0	27.9595	0.571341	16	10
LHC0578	1	64	0	0	1	0	31	0	0	0	28.8106	0.567749	11	17
LHC0580	0	51	0	0	0	1	18	0	0	0	21.7493	0.519347	7	20
LHC0583	0	58	1	0	1	1	31	0	0	0	26.864	0.561327	12	20
LHC0584	1	67	0	1	0	0	20	0	0	0	24.8127	0.552725	7	15
LHC0588	0	52	0	0	0	0	30	0	0	0	27.9744	0.523857	0	24
LHC0589	0	62	1	0	0	1	28	1	0	0	39.5066	0.731884	14	24
LHC0593	0	52	0	0	0	0	26	0	0	0	23.3363	0.598676	12	12
LHC0596	0	50	0	0	0	0	28	0	0	0	25.8175	0.568851	6	25
LHC0598	1	55	0	1	1	0	11	0	0	0	33.6408	0.631549	1	22
LHC0599	1	60	0	0	0	1	26	1	0	0	25.1024	0.548276	15	13
LHC0602	0	55	0	0	1	1	23	0	0	0	29.1596	0.613095	6	19
LHC0604	0	55	1	0	1	1	20	1	0	0	33.8771	0.736147	18	13
LHC0605	0	62	0	0	0	0	28	0	0	0	30.0168	0.623406	0	20
LHC0606	0	58	0	0	1	0	28	0	1	0	32.7594	0.651261	18	9
LHC0607	0	57	0	0	1	#NULL!	29	0	0	0	29.449	0.64162	0	20
LHC0608	0	59	1	0	0	1	21	0	0	0	24.4326	0.545034	5	5
LHC0609	1	55	0	0	0	0	22	0	0	0	26.701	0.522316	1	21
LHC0610	1	57	1	0	0	0	23	0	0	0	24.7663	0.549612	6	18
LHC0613	0	66	0	0	0	0	32	0	0	0	31.0901	0.655129	7	22
LHC0614	0	54	0	0	0	0	28	0	0	0	30.0204	0.582663	6	17
LHC0617	0	62	0	0	0	0	18	1	0	0	27.7687	0.57352	5	18
LHC0619	0	64	1	0	1	1	33	0	0	0	38.9016	0.676952	3	20
LHC0627	1	61	0	0	1	1	18	0	0	0	26.2327	0.547141	1	25
LHC0630	0	55	0	0	1	0	28	0	0	0	22.3556	0.458333	10	18
LHC0631	1	66	1	0	0	0	20	0	0	0	26.5491	0.565165	6	18
LHC0637	0	60	0	0	1	0	39	0	0	0	25.1572	0.53522	0	17
LHC0639	1	57	1	0	0	0	23	0	0	0	33.4456	0.681536	2	20
LHC0640	0	59	0	0	1	0	32	0	0	0	30.065	0.611043	7	17
LHC0641	0	53	0	0	0	1	37	0	0	0	25.1324	0.492821	15	5
LHC0642	0	66	0	0	1	1	#NULL!	0	0	1	23.9904	0.613396	12	20
LHC0644	1	51	0	0	1	1	27	0	0	0	34.6933	0.653956	4	21
LHC0646	0	52	0	0	1	1	22	0	0	0	35.6364	0.607377	30	8
LHC0648	0	60	1	0	0	0	#NULL!	0	0	0	23.1108	0.50817	6	17
LHC0649	1	60	0	0	1	1	27	0	0	0	30.173	0.610674	20	11
LHC0650	1	60	1	0	0	1	27	0	0	0	30.1693	0.568075	1	19
LHC0656	1	56	0	1	1	#NULL!	#NULL!	0	0	0	26.4215	0.564932	10	15
LHC0659	0	60	1	0	0	1	24	1	1	1	38.7643	0.725472	10	13
LHC0660	1	62	0	0	0	#NULL!	26	0	0	0	27.3875	0.573968	17	15
LHC0662	0	61	0	0	1	1	24	0	0	0	24.8833	0.51087	2	20
LHC0663	0	58	0	0	1	1	24	0	0	0	19.5363	0.520566	10	15
LHC0667	1	61	0	0	0	0	#NULL!	0	0	0	30.4395	0.597969	0	13
LHC0671	1	68	1	0	1	#NULL!	35	0	0	0	27.9608	0.604979	0	23
LHC0675	1	60	0	0	0	0	28	0	0	0	27.731	0.578849	6	20
LHC0676	1	51	0	0	0	1	23	0	0	0	25.2558	0.521095	1	20
LHC0679	0	54	1	0	0	0	24	0	0	0	28.2892	0.636852	4	20
LHC0681	1	55	0	0	0	0	30	0	1	0	30.9998	0.585407	10	16
LHC0684	0	64	0	0	1	1	19	0	0	0	27.3788	0.599108	3	21
LHC0685	1	63	1	0	1	0	21	0	0	0	24.711	0.52624	12	20
LHC0687	0	60	#NULL!	0	0	1	33	0	0	0	19.2456	0.437392	4	18
LHC0689	0	54	0	0	1	1	30	0	0	1	25.0356	0.567905	1	18
LHC0690	0	67	1	0	0	#NULL!	#NULL!	0	0	0	18.4202	0.46769	4	18
LHC0691	0	51	0	0	0	0	36	0	0	0	22.6339	0.508464	17	8
LHC0692	0	57	1	0	0	0	26	0	0	0	26.0135	0.56775	5	18
LHC0695	0	56	0	0	1	0	37	0	0	0	20.8882	0.505319	4	18
LHC0697	0	58	0	0	1	0	34	0	0	0	24.3526	0.533028	6	11
LHC0698	0	53	0	0	0	0	40	0	0	0	24.9224	0.619428	0	21
LHC0699	1	65	0	0	0	1	24	0	1	0	28.4856	0.565281	9	16
LHC0705	0	55	0	1	1	1	28	0	0	0	39.9193	0.775924	1	19
LHC0711	1	59	1	0	0	0	#NULL!	0	0	0	29.0893	0.605578	10	21
LHC0714	0	52	0	0	0	0	27	0	0	0	26.8746	0.564776	9	15
LHC0716	1	55	0	0	1	0	25	0	0	0	25.3894	0.555271	3	20
LHC0717	1	64	0	0	1	0	30	0	1	0	28.0584	0.594504	9	14
LHC0719	0	67	1	0	0	1	32	0	0	0	33.2931	0.622587	19	4
LHC0720	1	50	0	0	0	1	20	0	0	0	38.2457	0.759859	6	13
LHC0721	1	53	0	0	1	1	34	0	0	0	26.097	0.572553	7	16
LHC0723	1	65	1	0	0	0	16	0	1	0	30.8088	0.600877	10	14
LHC0724	0	52	#NULL!	1	0	0	24	0	0	0	26.3691	0.554007	6	19
LHC0725	1	54	1	0	1	1	22	1	0	0	25.6833	0.583784	6	5
LHC0726	1	57	0	0	0	#NULL!	22	0	0	0	29.6208	0.583185	5	21
LHC0727	1	55	0	0	0	0	23	0	0	0	22.4776	0.506522	7	10
LHC0728	1	57	#NULL!	0	0	1	#NULL!	1	0	0	31.289	0.63826	0	19
LHC0729	1	66	0	0	0	0	29	0	1	0	24.7595	0.532277	0	22
LHC0730	1	68	1	0	0	0	21	0	0	0	28.6689	0.621687	0	17
LHC0731	1	56	0	0	1	0	18	0	0	0	29.2287	0.577982	10	22
LHC0733	1	58	0	1	1	0	22	1	0	0	29.6681	0.619318	28	9
LHC0734	1	51	0	0	0	1	20	0	0	0	29.6816	0.598	10	6
LHC0739	0	57	0	1	1	1	25	0	0	0	22.0303	0.495404	12	5
LHC0741	1	67	0	0	1	1	37	0	0	0	24.2293	0.552381	1	20
LHC0743	0	66	0	0	1	0	21	0	0	0	24.8783	0.553628	2	17
LHC0744	0	70	0	0	0	1	25	0	0	0	22.712	0.476293	5	20
LHC0746	0	68	1	0	0	#NULL!	32	0	0	0	39.1126	0.833333	11	14
LHC0749	1	61	1	0	1	1	26	0	0	0	26.9886	0.553977	0	24
LHC0750	1	52	1	1	1	0	18	0	0	0	30.1568	0.623193	32	5
LHC0757	1	53	0	0	0	1	22	0	0	0	31.1207	0.638012	10	11
LHC0758	1	55	#NULL!	0	1	0	30	0	0	0	34.1377	0.631781	0	20
LHC0760	0	57	0	0	1	1	22	0	0	0	23.3706	0.504518	11	16
LHC0762	0	60	1	1	1	0	18	0	0	0	26.0041	0.556478	0	21
LHC0765	0	61	1	0	0	0	15	0	0	0	28.4764	0.552678	13	23
LHC0771	0	70	0	0	1	0	36	0	0	0	32.3447	0.608749	9	17
LHC0772	0	67	0	0	0	1	29	0	0	0	33.2751	0.645821	28	11
LHC0778	0	59	0	0	1	0	36	0	0	0	21.0303	0.448734	5	20
LHC0780	0	61	0	1	1	0	21	0	0	0	30.7426	0.652753	13	18
LHC0782	1	57	0	0	1	1	29	0	0	0	41.5195	0.721346	8	18
LHC0783	0	57	0	0	1	0	28	0	0	0	27.5093	0.561174	3	24
LHC0785	0	68	0	0	1	0	34	0	0	0	25.738	0.556467	14	8
LHC0787	0	60	0	1	1	0	23	0	0	0	22.6892	0.470588	14	18
LHC0790	0	55	1	0	0	1	31	0	1	0	31.3264	0.652963	35	10
LHC0793	0	55	1	0	1	1	24	0	0	0	29.3706	0.669554	21	21
LHC0796	0	53	0	0	0	1	31	0	0	0	29.0733	0.590432	17	14
LHC0798	1	58	0	0	0	0	19	0	0	0	24.3834	0.566021	3	25
LHC0800	0	65	0	0	0	1	#NULL!	0	0	0	22.2762	0.490265	4	13
LHC0801	1	60	0	0	1	0	23	0	1	0	23.1492	0.496011	4	19
LHC0804	0	60	0	0	1	0	#NULL!	0	0	0	26.7738	0.55552	8	19
LHC0805	1	65	0	0	1	0	28	0	0	0	28.5651	0.571901	6	17
LHC0808	1	62	1	0	1	0	31	0	0	0	27.672	0.548745	29	10
LHC0810	1	59	0	1	0	0	29	0	1	0	21.6602	0.490646	9	14
LHC0811	0	50	0	0	0	1	19	0	0	0	22.2646	0.498468	7	17
LHC0812	0	68	1	0	0	0	28	0	0	0	26.4456	0.576744	9	22
LHC0813	1	60	0	0	0	1	19	0	1	0	34.7278	0.704451	5	14
LHC0814	0	61	0	0	1	1	24	0	0	0	35.7415	0.697531	25	9
LHC0815	1	61	#NULL!	0	1	0	29	0	1	0	43.4972	0.773624	6	20
LHC0818	0	54	0	0	1	0	33	0	0	0	27.8573	0.589562	15	19
LHC0820	1	61	0	0	0	0	21	0	1	0	38.7241	0.768935	10	18
LHC0824	0	67	0	1	0	1	33	0	0	0	29.6918	0.615789	3	24
LHC0826	1	53	0	0	1	0	15	0	0	0	31.4837	0.5871	10	18
LHC0828	0	55	0	0	1	0	39	0	0	0	22.663	0.525758	6	21
LHC0833	1	66	0	0	1	0	27	0	0	0	31.4389	0.656174	0	20
LHC0837	0	52	0	0	1	1	30	0	0	0	29.5943	0.603892	12	8
LHC0842	0	53	1	0	1	1	25	0	1	0	44.4748	0.784282	15	10
LHC0844	0	64	0	0	0	0	33	0	0	0	26.8009	0.610586	0	24
LHC0845	0	54	0	0	0	0	29	0	0	0	28.1473	0.572156	0	19
LHC0848	0	52	0	0	0	0	31	0	0	0	23.622	0.484405	21	12
LHC0849	1	59	#NULL!	0	0	0	28	1	0	0	28.0203	0.649402	9	19
LHC0850	1	52	0	0	1	0	24	0	0	0	29.0659	0.561494	4	18
LHC0852	1	61	1	0	0	0	12	0	0	0	34.5104	0.692061	9	19
LHC0853	1	50	0	0	1	0	28	0	0	0	28.7011	0.583476	5	20
LHC0854	1	56	0	1	1	1	23	0	0	0	20.5875	0.479882	5	17
LHC0855	1	56	1	1	0	1	29	0	1	0	32.5834	0.615946	16	16
LHC0856	0	57	1	0	0	0	27	0	0	0	20.5001	0.410068	0	18
LHC0857	1	61	1	1	0	1	22	0	0	0	26.5039	0.581871	3	21
LHC0860	1	51	0	1	1	0	30	0	0	0	26.3934	0.557959	3	20
LHC0861	0	56	0	0	1	1	28	0	0	0	20.1321	0.456508	0	21
LHC0862	1	52	0	0	1	1	19	0	1	0	25.9048	0.510614	7	8
LHC0866	1	55	1	0	0	0	29	0	0	0	25.1029	0.502464	11	9
LHC0867	0	51	#NULL!	0	0	0	29	0	0	0	39.2143	0.67928	12	20
LHC0868	0	53	0	0	1	0	31	0	0	0	20.0432	0.508475	4	20
LHC0869	1	60	0	0	0	1	33	0	0	0	21.4304	0.494382	20	19
LHC0870	1	53	0	0	1	1	24	0	0	0	30.2182	0.637819	9	22
LHC0876	1	68	0	0	1	0	28	0	0	0	24.6947	0.536066	6	15
LHC0880	0	54	0	1	0	#NULL!	38	0	0	0	25.7543	0.524115	10	21
LHC0883	1	53	0	0	1	0	24	0	0	0	27.8609	0.58745	0	24
LHC0886	0	57	1	0	0	0	30	0	0	0	36.9562	0.703427	3	20
LHC0888	0	67	0	0	1	0	36	0	0	1	25.5391	0.547516	12	21
LHC0889	1	69	#NULL!	0	0	1	32	1	0	0	28.1467	0.588545	1	21
LHC0890	1	60	1	0	0	0	28	0	0	0	31.6205	0.648899	5	19
LHC0893	1	68	1	0	0	0	22	0	0	0	28.9929	0.642379	0	18
LHC0894	1	69	1	0	0	0	21	0	0	0	32.8305	0.666764	34	2
LHC0896	0	54	0	0	1	1	26	0	0	0	29.8582	0.643037	37	5
LHC0898	1	51	0	0	1	1	25	0	0	0	25.968	0.534609	20	9
LHC0903	0	53	0	0	0	0	29	0	0	0	22.6557	0.456522	5	20
LHC0905	0	52	0	0	1	0	28	0	0	0	29.6109	0.584244	10	18
LHC0907	1	66	1	0	0	0	20	0	1	0	26.8593	0.589501	16	10
LHC0908	0	64	0	0	0	#NULL!	#NULL!	0	0	0	33.7634	0.621328	12	20
LHC0910	1	58	1	0	0	0	20	0	0	0	34.1953	0.680233	18	12
LHC0911	0	63	1	0	0	0	22	0	0	0	22.8659	0.44939	5	21
LHC0912	0	52	0	0	0	1	25	0	0	0	23.2573	0.519414	14	20
LHC0913	0	51	#NULL!	0	1	0	35	0	0	0	34.0316	0.664318	14	20
LHC0914	1	58	1	0	1	0	22	0	0	0	28.8753	0.594731	6	20
LHC0915	1	65	1	0	0	1	17	0	0	0	28.3833	0.634067	9	17
LHC0917	1	53	0	0	1	0	29	1	0	0	44.6565	0.799773	24	14
LHC0918	1	64	0	0	0	0	26	1	0	0	26.4079	0.548721	5	18
LHC0920	1	55	0	0	1	0	22	0	1	0	32.2045	0.656451	3	23
LHC0921	0	65	1	1	1	1	27	0	0	0	24.5075	0.522006	4	19
LHC0923	1	57	0	0	0	0	30	0	1	0	27.4361	0.523243	12	17
LHC0924	1	58	1	0	0	1	27	1	0	0	25.0758	0.631699	3	19
LHC0928	0	63	0	0	1	0	37	0	0	0	26.138	0.592719	6	13
LHC0930	0	50	0	0	0	0	37	0	0	0	25.0401	0.547231	9	20
LHC0931	0	57	1	0	1	0	32	0	0	0	29.2671	0.602531	7	18
LHC0934	0	57	1	0	0	1	23	1	0	0	31.1697	0.617429	24	7
LHC0935	1	56	0	1	0	1	18	0	0	0	32.1093	0.695087	14	16
LHC0938	1	65	0	1	0	0	#NULL!	0	0	0	24.8445	0.580062	3	10
LHC0939	1	51	0	0	0	1	20	0	0	0	32.442	0.596793	10	18
LHC0940	1	52	0	0	0	0	25	0	0	0	26.0658	0.543923	8	19
LHC0941	0	67	0	0	0	0	22	0	1	0	22.3101	0.477097	0	24
LHC0942	1	60	1	0	1	1	26	0	0	0	35.8694	0.698834	22	5
LHC0947	1	51	0	0	1	0	29	0	0	0	27.865	0.553913	27	12
LHC0951	0	63	0	0	1	1	21	0	0	0	32.8936	0.628842	5	19
LHC0953	0	61	1	0	1	1	30	0	0	0	24.0473	0.482769	8	19
LHC0954	0	60	0	0	0	1	38	1	0	0	31.0428	0.570227	10	18
LHC0955	0	62	0	0	0	0	27	0	0	0	22.4111	0.568036	5	15
LHC0956	0	61	0	0	1	0	#NULL!	0	0	0	19.8639	0.469315	29	5
LHC0961	1	51	0	0	1	0	25	0	0	0	28.3638	0.562029	7	14
LHC0962	1	53	#NULL!	1	0	1	#NULL!	1	0	0	32.3734	0.663732	8	17
LHC0963	0	51	0	1	0	1	22	0	0	0	24.3811	0.538089	8	11
LHC0966	0	57	0	0	0	0	30	0	0	0	24.9633	0.537823	5	15
LHC0967	0	65	#NULL!	#NULL!	0	1	25	0	0	0	37.8863	0.764423	12	17
LHC0969	0	59	0	0	0	0	16	0	0	0	25.4922	0.512642	11	19
LHC0970	1	57	1	0	1	0	26	0	0	0	28.2238	0.586897	0	20
LHC0971	1	64	1	0	1	0	24	0	0	0	34.3668	0.667053	3	17
LHC0976	0	57	#NULL!	0	1	0	37	0	0	0	31.2408	0.693261	4	17
LHC0977	0	51	0	0	1	0	37	0	0	0	24.232	0.509029	17	10
LHC0982	0	51	1	1	0	1	16	0	0	0	23.4172	0.520896	12	16
LHC0983	1	51	0	0	1	0	17	0	0	0	31.6771	0.650421	11	14
LHC0985	1	53	0	0	1	0	26	0	0	0	30.7465	0.590028	6	19
LHC0988	1	54	0	0	1	#NULL!	35	0	0	0	23.3844	0.47324	3	22
LHC0990	0	53	0	0	0	0	31	0	0	0	25.1205	0.521131	12	15
LHC0991	1	62	1	0	1	0	32	0	0	0	34.911	0.654261	1	24
LHC0992	1	63	0	0	1	0	24	0	0	0	26.8812	0.585183	3	23
LHC0994	1	68	0	0	0	0	38	0	0	0	26.3415	0.571986	3	25
LHC0995	0	63	1	0	1	1	36	0	0	0	25.5969	0.516772	3	16
LHC1002	1	60	0	0	0	0	27	0	0	0	30.2132	0.612894	0	25
LHC1003	0	58	0	0	0	0	32	0	0	0	33.2758	0.658147	4	23
LHC1004	1	58	1	0	0	1	#NULL!	1	0	0	44.1849	0.80378	27	3
LHC1006	0	51	0	0	0	0	30	0	0	0	29.7203	0.618516	15	15
LHC1007	0	62	0	0	0	1	#NULL!	0	0	0	45.0479	0.800443	9	19
LHC1009	1	64	0	0	1	1	28	1	0	0	26.6839	0.559327	16	8
LHC1010	0	51	0	0	0	1	#NULL!	0	0	0	33.6609	0.644444	9	18
LHC1016	1	61	0	0	0	1	22	0	0	0	26.8612	0.577348	9	18
LHC1017	1	56	0	0	0	0	33	0	0	0	31.1621	0.629796	8	18
LHC1019	1	52	0	1	1	1	22	0	0	0	28.9596	0.602889	2	10
LHC1020	0	51	#NULL!	0	0	1	17	0	0	0	23.2781	0.468155	2	25
LHC1021	0	59	1	#NULL!	0	0	28	1	0	0	30.9283	0.591176	7	25
LHC1024	0	60	1	0	1	1	25	0	0	1	25.0227	0.559592	13	8
LHC1026	0	50	0	0	1	1	24	0	0	0	26.7998	0.504025	27	7
LHC1028	1	54	0	0	1	1	26	1	0	0	37.5681	0.705438	1	13
LHC1029	0	66	#NULL!	0	0	0	29	0	0	0	23.0701	0.473292	10	21
LHC1030	1	67	1	0	1	0	32	0	0	0	24.8301	0.526667	2	18
LHC1031	1	63	0	0	1	0	23	0	0	0	28.4613	0.622674	18	4
LHC1032	0	52	0	0	0	0	33	0	0	0	27.564	0.532164	4	18
LHC1033	0	53	0	0	0	0	35	0	0	0	18.8023	0.432024	7	19
LHC1034	0	64	1	0	1	1	35	0	1	0	28.3168	0.558385	9	20
LHC1036	0	64	1	0	0	0	26	0	1	0	28.8568	0.569846	1	24
LHC1038	0	65	0	0	1	0	25	0	0	0	25.5833	0.556804	16	10
LHC1040	1	61	1	0	0	1	19	0	0	0	24.8812	0.507379	20	15
LHC1042	1	58	0	0	0	1	20	0	0	0	31.3851	0.619048	5	19
LHC1044	1	52	0	1	0	0	28	0	0	0	25.5882	0.568314	10	6
LHC1048	0	58	#NULL!	1	0	0	26	0	0	0	33.8573	0.652215	5	25
LHC1049	0	54	0	0	1	1	28	0	0	0	24.549	0.502967	17	7
LHC1050	1	58	1	0	1	1	20	0	0	0	26.6614	0.593803	24	9
LHC1054	1	61	1	0	0	#NULL!	19	0	0	0	33.8674	0.664227	5	11
LHC1055	1	55	1	1	1	0	29	0	0	0	28.7319	0.564489	0	25
LHC1056	0	69	0	0	1	0	32	0	0	0	25.0152	0.518418	9	24
LHC1057	0	50	0	0	1	0	31	0	0	0	20.9199	0.489426	2	25
LHC1058	0	57	0	0	0	#NULL!	26	0	0	0	33.0384	0.604101	18	20
LHC1061	1	50	0	1	0	0	23	0	0	0	24.3829	0.521652	1	19
LHC1064	1	62	0	0	1	0	18	0	0	0	23.5191	0.543662	4	20
LHC1065	1	58	0	0	0	0	17	0	0	0	28.7935	0.6	11	11
LHC1073	1	66	1	0	0	0	24	0	0	0	25.0995	0.529002	6	24
LHC1075	1	50	0	0	0	1	22	0	0	0	29.3507	0.604042	9	16
LHC1076	0	62	0	0	1	0	33	0	0	0	23.0027	0.47561	3	25
LHC1078	1	51	0	0	1	0	24	0	0	0	33.4565	0.62605	2	19
LHC1079	1	66	0	0	1	0	25	1	0	0	31.3266	0.614666	3	20
LHC1081	1	69	1	0	0	0	25	0	0	1	34.5528	0.658899	10	17
LHC1084	1	65	0	0	0	0	26	0	0	0	26.5961	0.574972	0	19
LHC1087	1	70	1	1	0	0	25	0	1	0	25.104	0.547826	6	21
LHC1088	0	60	0	0	1	1	25	0	0	0	39.3359	0.664063	1	18
LHC1089	0	65	0	0	0	0	#NULL!	0	0	0	31.0606	0.648531	22	5
LHC1090	1	56	1	0	0	1	19	0	0	0	27.9996	0.58526	14	16
LHC1092	1	66	1	0	0	0	23	0	0	0	28.3261	0.624709	11	20
LHC1094	0	59	0	0	1	1	31	0	0	0	24.9964	0.538915	18	12
LHC1100	1	59	0	0	1	1	32	0	0	0	31.0329	0.632024	9	16
LHC1102	1	69	0	0	1	1	29	0	0	0	30.1607	0.586931	4	18
LHC1106	0	56	0	1	1	1	21	0	0	0	25.9325	0.558589	8	15
LHC1107	1	66	1	0	1	1	30	0	0	0	22.9473	0.538343	4	23
LHC1108	1	66	0	0	0	0	29	0	0	1	30.1611	0.612325	14	22
LHC1110	0	59	0	0	1	1	32	0	0	0	21.7766	0.480335	1	17
LHC1112	1	55	1	0	1	1	27	0	1	0	28.1202	0.575028	2	19
LHC1113	1	64	0	0	1	0	29	0	0	0	26.2159	0.553701	2	21
LHC1114	1	54	0	0	1	0	28	0	0	0	32.6271	0.615789	0	25
LHC1117	0	62	0	0	0	0	31	0	0	0	29.1495	0.532099	9	20
LHC1122	0	53	0	0	1	0	31	0	0	0	29.754	0.61857	25	14
LHC1124	1	63	1	0	1	0	25	0	0	0	27.3066	0.568769	12	12
LHC1126	1	51	0	0	0	0	34	0	1	0	27.6949	0.617629	3	21
LHC1128	0	60	0	0	1	1	32	0	0	1	25.3505	0.568263	8	8
LHC1130	1	61	1	1	0	1	20	0	0	0	21.0652	0.534904	29	5
LHC1132	0	64	0	1	1	0	29	0	0	0	23.0618	0.467933	5	23
LHC1135	1	67	1	0	1	1	21	0	0	0	29.1803	0.638906	28	19
LHC1136	1	51	0	1	0	0	24	0	0	0	24.0729	0.498838	10	18
LHC1137	1	58	0	0	1	1	25	0	0	0	27.7129	0.566886	0	22
LHC1138	0	51	0	0	0	1	32	0	0	0	30.7867	0.636392	8	11
LHC1140	1	52	0	0	1	0	17	0	0	0	24.9919	0.55988	7	20
LHC1143	1	53	0	0	1	1	24	0	0	0	30.9622	0.605169	2	20
LHC1145	1	64	#NULL!	0	0	0	26	0	1	0	29.1682	0.606427	5	20
LHC1146	0	51	0	0	1	1	30	0	0	0	26.6683	0.601968	9	13
LHC1148	1	65	1	0	1	1	25	0	1	0	30.1771	0.653356	4	17
LHC1149	0	50	0	1	1	1	21	0	0	0	27.5539	0.585044	5	14
LHC1151	1	52	0	0	0	0	26	0	0	0	28.2468	0.522494	13	14
LHC1152	0	59	0	1	1	1	27	0	0	0	22.7766	0.505923	14	13
LHC1153	0	68	0	0	0	1	29	0	1	0	27.2971	0.5	17	17
LHC1154	0	63	0	1	0	0	27	0	0	0	29.7104	0.590452	14	16
LHC1157	1	56	0	0	0	1	32	0	0	0	30.3041	0.573116	29	3
LHC1159	0	67	1	0	0	1	24	1	0	1	22.3653	0.55549	8	18
LHC1160	0	50	1	0	0	1	#NULL!	0	0	0	28.9613	0.593461	17	11
LHC1163	1	58	0	0	0	1	31	0	0	0	34.8162	0.684348	2	20
LHC1168	1	65	1	0	1	1	27	0	1	0	29.9535	0.612245	12	19
LHC1169	0	55	0	0	0	0	38	0	0	0	24.6276	0.481425	3	20
LHC1170	0	51	0	0	1	1	19	0	0	0	40.8741	0.639032	19	3
LHC1171	1	58	0	0	1	1	#NULL!	0	0	0	31.2177	0.622727	13	8
LHC1173	0	65	1	0	0	1	34	0	0	0	22.0718	0.50538	4	17
LHC1174	1	62	1	1	1	1	28	0	0	0	27.6757	0.571043	12	18
LHC1176	1	54	1	1	0	0	29	1	0	0	28.8216	0.623123	10	10
LHC1177	1	61	0	0	0	0	24	0	0	0	28.0299	0.549797	10	20
LHC1180	0	51	0	0	0	1	31	0	0	0	19.2969	0.436875	2	19
LHC1187	1	68	1	1	1	0	29	0	1	0	29.5679	0.596389	5	20
LHC1189	0	64	0	0	1	0	#NULL!	0	0	0	30.0391	0.635	7	19
LHC1190	0	50	0	0	1	1	38	0	0	0	24.0238	0.519461	21	16
LHC1194	0	59	0	0	1	0	23	0	0	0	29.8593	0.565653	2	18
LHC1195	0	58	#NULL!	1	1	1	25	0	0	0	26.7916	0.538782	8	20
LHC1196	1	67	1	0	1	0	33	0	0	0	25.3473	0.553401	0	25
LHC1197	1	56	0	0	1	0	17	0	0	0	29.9721	0.511872	8	20
LHC1199	0	59	0	0	1	1	31	0	0	0	38.3383	0.765385	5	19
LHC1203	1	66	1	0	0	0	31	0	0	0	24.8254	0.531341	0	20
LHC1205	1	61	0	0	1	1	18	0	0	0	29.6858	0.652314	18	7
LHC1206	0	52	0	0	1	1	28	0	0	0	24.4546	0.519079	1	20
LHC1213	0	65	1	0	0	1	35	0	0	0	28.4084	0.540829	10	15
LHC1214	1	64	1	0	1	#NULL!	20	0	0	0	35.4782	0.667282	9	15
LHC1216	1	53	0	0	1	1	20	0	0	0	28.8638	0.58273	2	11
LHC1217	0	52	0	0	1	0	24	0	0	0	23.221	0.464814	4	19
LHC1219	0	61	1	0	1	0	27	0	0	0	33.7066	0.652981	0	23
LHC1221	0	61	0	0	0	1	30	0	1	1	31.6503	0.638507	12	17
LHC1222	0	53	0	0	1	1	23	0	0	0	27.6946	0.529524	9	16
LHC1224	0	60	0	0	0	0	22	0	0	0	24.5361	0.546894	9	18
LHC1225	0	50	0	1	1	0	39	0	0	0	28.421	0.547319	7	20
LHC1227	1	63	1	0	1	1	22	1	0	0	29.5343	0.581939	3	23
LHC1228	0	50	0	0	1	1	33	0	0	0	23.96	0.479294	14	10
LHC1230	1	69	1	0	0	0	#NULL!	0	0	0	27.8006	0.576114	12	25
LHC1236	1	51	0	0	0	0	32	0	0	0	29.7495	0.570554	11	11
LHC1240	1	58	0	0	1	0	25	0	0	0	24.4898	0.521896	8	19
LHC1246	0	51	0	0	1	1	30	0	0	1	23.5646	0.495474	7	11
LHC1249	1	51	1	0	0	1	21	0	0	0	28.3035	0.598271	4	20
LHC1250	0	51	0	0	0	0	31	1	0	0	53.8798	0.870213	48	4
LHC1252	0	57	0	0	0	0	34	0	0	0	20.9976	0.428178	8	11
LHC1255	1	53	0	0	1	0	25	0	1	0	27.8647	0.553167	35	6
LHC1256	0	55	0	0	1	0	33	0	0	0	27.2971	0.558693	9	16
LHC1257	0	61	1	0	0	0	35	0	0	0	35.173	0.677506	5	23
LHC1258	1	59	0	0	0	0	35	0	0	0	31.9367	0.615772	3	21
LHC1259	1	61	0	0	0	0	28	0	0	0	27.7366	0.591553	7	25
LHC1260	0	65	#NULL!	1	0	1	37	0	0	1	21.9458	0.454453	9	20
LHC1264	1	69	0	0	0	1	#NULL!	0	0	0	27.3918	0.585575	3	16
LHC1265	1	55	1	0	1	1	16	0	0	0	30.6319	0.616807	11	19
LHC1267	1	65	0	1	1	1	32	0	0	0	26.0096	0.576385	14	15
LHC1268	1	68	1	0	1	#NULL!	20	0	0	0	32.7896	0.640182	7	8
LHC1269	0	62	0	0	1	0	35	0	1	0	28.5399	0.598457	4	23
LHC1270	1	56	1	0	0	0	24	0	0	0	27.9522	0.586061	3	25
LHC1271	1	67	0	0	1	0	28	0	0	0	23.5565	0.491415	1	19
LHC1272	1	54	0	0	1	0	20	0	0	0	19.2806	0.47284	2	20
LHC1273	0	53	1	1	1	0	21	0	0	0	24.0013	0.508133	8	21
LHC1274	0	61	0	0	1	1	23	0	1	0	32.5145	0.638787	2	15
LHC1275	0	63	0	0	1	0	27	1	1	0	31.9284	0.676658	14	20
LHC1276	0	60	0	0	1	0	29	0	0	0	25.3646	0.534581	2	21
LHC1279	0	53	0	0	0	1	34	0	1	0	23.5853	0.538275	4	15
LHC1282	0	53	0	1	1	1	24	0	0	0	22.844	0.493991	12	16
LHC1284	0	56	0	0	0	1	23	0	0	0	21.064	0.493789	3	14
LHC1285	0	63	0	0	0	0	28	0	0	0	22.9526	0.501929	6	17
LHC1286	1	52	0	0	1	0	27	0	0	0	29.1697	0.574365	14	20
LHC1288	0	52	0	0	1	1	28	0	0	0	41.7956	0.77918	8	14
LHC1289	0	58	1	0	1	0	24	0	0	0	24.9765	0.655753	1	23
LHC1291	0	51	0	0	0	0	37	0	0	0	28.9994	0.538248	2	19
LHC1292	0	68	0	0	0	0	34	0	0	0	35.054	0.642368	12	25
LHC1293	1	58	1	1	1	0	#NULL!	0	1	0	31.5352	0.594977	15	19
LHC1295	0	60	0	0	1	1	26	0	0	0	34.5869	0.641543	3	20
LHC1296	0	64	0	0	1	1	21	0	0	0	40.6366	0.742796	6	17
LHC1300	1	64	0	1	1	1	15	1	1	0	37.7214	0.717264	20	16
LHC1302	1	56	1	0	1	#NULL!	23	1	0	0	27.4936	0.579579	15	13
LHC1304	0	69	0	0	1	1	27	0	0	1	27.0138	0.571733	0	22
LHC1310	1	54	1	1	1	1	28	1	0	0	31.8283	0.665225	13	4
LHC1314	0	63	0	0	1	1	33	0	0	0	32.167	0.60038	18	18
LHC1316	1	70	0	0	1	1	34	1	0	0	31.9524	0.69764	14	18
LHC1318	1	59	1	1	1	0	21	0	0	0	27.1366	0.588129	0	14
LHC1319	0	54	#NULL!	0	1	1	#NULL!	0	0	0	31.3244	0.679058	23	4
LHC1321	1	69	1	0	1	0	23	0	0	0	23.7737	0.547929	8	22
LHC1322	1	57	0	1	0	1	24	0	0	0	26.5465	0.599882	7	20
LHC1324	1	70	0	0	0	0	29	0	0	0	26.0944	0.564133	10	16
LHC1326	1	55	0	0	0	1	36	0	0	0	33.1203	0.638606	26	13
LHC1328	1	67	0	1	0	0	25	0	0	0	34.4753	0.666867	14	23
LHC1331	0	54	#NULL!	1	0	1	#NULL!	0	0	0	35.9617	0.714502	44	9
LHC1332	0	67	0	0	1	1	30	0	0	1	31.343	0.649296	3	18
LHC1335	0	65	0	0	0	1	24	0	1	0	21.1328	0.45125	16	20
LHC1339	0	57	0	0	1	0	31	0	0	0	27.4645	0.593634	19	12
LHC1344	1	63	0	0	0	#NULL!	23	0	0	0	26.2509	0.561937	12	12
LHC1345	0	60	0	0	0	1	24	0	0	0	21.9266	0.508923	17	19
LHC1348	0	59	0	0	0	0	24	0	0	0	22.1986	0.525575	5	22
LHC1349	0	61	0	0	1	1	29	0	0	0	29.5851	0.567776	5	16
LHC1351	1	66	1	0	1	0	25	0	0	0	30.2407	0.593254	6	20
LHC1352	0	51	0	1	1	0	32	0	0	0	19.0999	0.46227	11	13
LHC1355	0	51	0	0	1	0	34	0	0	0	28.2888	0.563351	9	11
LHC1356	0	55	0	0	0	1	22	0	0	0	35.4551	0.690663	7	24
LHC1357	1	60	0	0	1	1	26	0	0	0	36.6353	0.71065	27	7
LHC1358	1	60	0	0	1	0	27	0	0	0	27.532	0.595014	4	20
LHC1359	1	57	0	0	0	0	15	0	0	0	23.517	0.484195	11	4
LHC1362	1	67	1	0	0	1	#NULL!	0	0	0	25.7954	0.615818	3	20
LHC1363	0	62	1	1	0	1	21	0	0	0	27.5962	0.604367	3	14
LHC1364	1	69	0	0	1	0	24	0	0	0	26.8278	0.571429	13	16
LHC1366	0	57	0	0	0	#NULL!	31	0	0	0	26.784	0.538019	4	21
LHC1369	1	62	1	0	1	0	26	1	0	0	30.6537	0.644564	3	20
LHC1371	1	54	1	0	1	1	20	0	0	0	27.0503	0.602384	15	21
LHC1373	1	57	1	0	1	1	32	0	0	0	32.4956	0.60629	5	20
LHC1374	1	60	0	0	1	0	32	1	1	0	29.7433	0.587097	4	19
LHC1376	0	60	0	1	1	0	34	0	0	0	33.6133	0.685044	0	20
LHC1377	1	60	1	0	1	0	22	0	0	0	32.16	0.643648	9	22
LHC1378	1	69	1	0	1	0	23	0	0	0	28.1819	0.579088	9	20
LHC1379	0	63	1	0	0	1	30	1	0	0	41.4739	0.910703	33	4
LHC1380	0	53	0	0	1	0	33	0	0	0	31.1718	0.65541	11	14
LHC1381	0	66	0	0	0	1	#NULL!	0	0	0	23.0436	0.474967	3	23
LHC1382	1	54	0	0	1	1	21	0	0	0	24.2525	0.506878	9	16
LHC1385	1	59	1	0	0	0	24	1	0	0	28.431	0.605507	0	25
LHC1387	0	54	0	1	1	1	29	0	0	0	28.3786	0.595181	5	15
LHC1388	1	55	0	1	0	0	27	0	0	0	25.8333	0.566667	5	21
LHC1392	1	65	1	1	0	0	#NULL!	1	1	0	24.3751	0.565346	13	23
LHC1394	0	55	0	0	1	0	32	0	0	0	30.1004	0.610899	10	18
LHC1395	0	65	1	0	0	0	17	0	0	0	33.9162	0.640127	7	21
LHC1397	1	55	1	0	0	1	27	0	0	0	28.5041	0.598262	36	8
LHC1401	1	58	0	0	1	0	29	0	0	0	29.8047	0.593173	3	20
LHC1402	1	66	0	0	0	0	26	0	0	0	27.3438	0.591193	0	25
LHC1404	0	67	0	0	0	0	25	0	0	0	25.6086	0.512475	16	13
LHC1405	1	61	1	0	1	1	#NULL!	0	0	0	36.6111	0.71346	12	13
LHC1407	1	51	0	0	0	1	21	0	0	0	30.0002	0.585779	2	19
LHC1408	0	62	0	0	0	0	33	0	0	1	31.0441	0.665956	1	22
LHC1409	0	51	0	0	1	0	30	0	0	0	25.2363	0.525472	4	16
LHC1412	1	63	1	0	1	1	21	0	0	0	35.1594	0.673533	12	14
LHC1414	0	53	0	0	1	1	32	0	0	0	22.8708	0.467842	24	11
LHC1415	0	52	1	1	1	0	29	0	0	0	23.6741	0.479114	11	17
LHC1417	0	54	0	0	0	#NULL!	25	0	0	0	40.6462	0.681283	18	20
LHC1421	0	54	0	1	0	1	18	1	0	0	29.1684	0.566243	37	1
LHC1422	1	68	1	#NULL!	0	0	22	0	0	0	27.372	0.575282	3	23
LHC1423	1	66	1	0	0	0	29	0	0	0	25.2478	0.527453	16	24
LHC1425	0	59	#NULL!	0	1	0	33	0	0	0	26.1474	0.563978	10	20
LHC1426	0	69	0	1	1	1	26	0	0	0	21.2585	0.453733	6	18
LHC1430	0	55	#NULL!	0	0	1	31	0	0	0	23.7529	0.471165	0	17
LHC1431	1	58	1	0	1	0	26	0	1	0	29.9034	0.585663	5	17
LHC1432	0	60	0	1	0	1	25	0	0	0	28.7015	0.524903	18	10
LHC1434	0	63	1	0	0	1	20	0	0	0	22.7879	0.528236	9	19
LHC1443	1	69	1	0	1	0	28	0	0	0	29.2993	0.585884	12	23
LHC1445	0	61	1	0	1	0	32	0	0	0	21.9469	0.462033	15	8
LHC1447	1	54	0	1	1	0	28	0	0	0	25.1291	0.513982	2	16
LHC1448	1	59	0	0	1	1	#NULL!	0	0	0	35.9462	0.693246	4	19
LHC1449	0	53	0	0	0	1	36	0	0	0	29.9631	0.557278	0	20
LHC1450	1	59	0	0	1	0	35	1	0	0	27.8379	0.598237	6	13
LHC1455	0	62	1	1	0	0	26	0	0	0	43.856	0.75	7	17
LHC1456	0	57	0	0	0	1	28	0	0	0	29.6174	0.611753	0	13
LHC1460	1	58	0	1	0	1	19	0	0	0	23.9577	0.559783	12	18
LHC1462	0	70	#NULL!	0	1	0	25	0	0	0	29.305	0.619281	5	23
LHC1463	1	67	1	1	0	1	30	1	1	0	28.0391	0.60847	0	25
LHC1465	1	46	0	0	0	0	36	0	0	0	31.8151	0.63652	4	17
LHC1470	1	66	0	0	0	0	25	1	0	0	27.1998	0.590535	10	20
LHC1471	0	54	0	0	1	0	25	0	0	0	25.9719	0.557057	0	20
LHC1472	0	53	1	0	0	1	26	0	0	0	19.5201	0.461736	8	12
LHC1476	1	67	0	0	1	0	30	0	0	0	31.3885	0.585776	29	10
LHC1479	0	52	1	0	1	1	30	0	0	0	30.8201	0.692184	9	20
LHC1480	1	57	0	1	0	1	13	0	0	0	25.5066	0.529644	0	25
LHC1483	1	65	0	1	0	1	17	0	0	0	22.7918	0.506	27	7
LHC1484	1	64	0	0	0	0	23	0	0	0	30.9173	0.643843	1	17
LHC1486	1	57	0	0	0	0	29	0	0	0	27.415	0.563609	2	20
LHC1495	1	58	1	0	0	1	27	0	0	0	24.8725	0.543808	2	25
LHC1499	1	54	0	0	1	0	23	0	0	0	28.6322	0.559745	8	12
LHC1500	0	63	0	0	0	0	#NULL!	0	0	0	31.407	0.549592	12	11
LHC1501	0	61	1	0	0	0	#NULL!	0	0	0	31.7757	0.654103	17	20
LHC1504	1	70	1	0	0	1	26	0	0	0	33.7902	0.670283	31	4
LHC1505	1	55	0	0	0	0	35	0	0	0	28.9151	0.559211	18	4
LHC1507	0	57	#NULL!	0	0	0	40	0	0	0	21.2312	0.489457	3	24
LHC1508	1	54	1	0	0	0	26	0	0	0	30.5247	0.600833	0	24
LHC1509	0	52	0	0	1	0	31	0	0	0	22.6523	0.546923	24	12
LHC1511	0	52	#NULL!	0	1	0	21	0	0	0	25.4052	0.500936	15	20
LHC1514	0	56	1	1	0	1	#NULL!	0	0	0	19.6986	0.427987	12	20
LHC1518	0	51	0	0	1	1	22	0	0	0	30.7167	0.610229	5	17
LHC1519	1	55	1	0	0	#NULL!	#NULL!	0	0	0	20.0239	0.463064	10	17
LHC1522	0	54	0	0	1	1	23	0	0	0	32.9724	0.637286	18	10
LHC1523	0	61	0	0	0	1	29	0	0	0	32.4253	0.602265	4	11
LHC1526	1	56	0	0	1	0	30	0	0	1	25.6393	0.568493	3	9
LHC1527	1	57	0	0	0	0	26	0	0	0	27.807	0.56222	0	18
LHC1529	0	60	0	0	1	0	26	0	0	0	24.5378	0.490956	7	22
LHC1532	1	53	0	0	1	0	24	0	0	0	27.4024	0.546369	12	20
LHC1533	0	68	#NULL!	0	0	#NULL!	21	0	0	0	26.5279	0.622896	12	25
LHC1534	0	51	0	1	1	0	26	0	0	0	30.485	0.613829	7	19
LHC1536	0	73	0	0	0	0	33	0	1	0	28.557	0.538008	13	17
LHC1544	1	58	0	0	0	0	29	0	1	0	27.5572	0.568277	14	16
LHC1549	0	62	0	0	0	1	32	0	0	0	27.7639	0.58115	14	14
LHC1554	1	51	1	0	0	0	19	0	0	0	27.5443	0.599839	5	19
LHC1556	0	67	0	0	1	1	31	0	0	0	30.8906	0.699748	18	9
LHC1558	0	65	0	0	1	1	32	0	0	0	29.797	0.610755	13	17
LHC1560	1	64	0	0	1	1	21	0	0	0	31.012	0.670351	6	24
LHC1563	1	60	0	0	1	1	28	0	0	0	28.1994	0.569235	37	0
LHC1565	1	51	0	0	1	0	25	0	0	0	30.9343	0.633529	6	20
LHC1566	1	62	0	0	1	0	26	0	0	0	26.8415	0.590336	13	21
LHC1569	0	56	0	0	1	0	28	0	0	0	36.9327	0.74047	7	21
LHC1573	1	54	#NULL!	0	0	1	21	0	0	0	36.7013	0.710463	3	12
LHC1576	0	65	0	0	0	#NULL!	24	0	0	0	30.2587	0.574984	0	22
LHC1580	0	62	0	0	1	0	32	0	0	0	26.1245	0.578818	12	12
LHC1582	0	62	1	0	0	0	35	0	1	0	27.614	0.597143	5	18
LHC1583	0	57	0	0	1	1	#NULL!	0	0	0	26.8136	0.533636	1	19
LHC1584	1	64	0	0	0	0	22	0	0	0	36.4274	0.646281	12	25
LHC1586	0	62	0	0	1	0	28	0	0	0	34.5319	0.605346	26	4
LHC1588	0	55	0	0	1	1	36	0	0	0	24.5844	0.471577	7	17
LHC1594	1	68	0	0	0	#NULL!	21	0	0	0	26.149	0.581981	6	20
LHC1595	1	57	0	0	0	1	32	1	0	0	25.1839	0.529428	13	10
LHC1605	1	59	0	0	1	1	18	0	0	0	22.4789	0.527534	10	17
LHC1606	1	58	1	1	0	1	16	0	0	0	24.5271	0.542966	15	18
LHC1608	1	60	0	1	1	0	32	0	0	0	27.7431	0.568501	2	20
LHC1609	1	55	0	1	0	1	24	0	0	0	19.7941	0.434007	0	21
LHC1612	1	51	#NULL!	0	0	0	19	0	0	0	39.3144	0.747545	45	4
LHC1619	1	61	0	0	1	0	28	0	0	0	25.9932	0.571429	4	22
LHC1623	1	59	0	0	1	1	24	0	0	0	29.2965	0.571223	6	12
LHC1624	1	66	1	0	0	1	23	0	0	0	29.4398	0.633655	9	24
LHC1626	1	69	1	0	0	0	20	0	0	0	28.2487	0.612777	3	25
LHC1627	1	51	#NULL!	0	0	0	#NULL!	1	0	0	37.6961	0.772727	13	25
LHC1631	1	56	0	0	0	0	33	0	0	0	28.9815	0.580278	11	15
LHC1633	0	64	#NULL!	1	1	1	20	0	0	0	35.6696	0.695747	13	14
LHC1634	0	52	#NULL!	0	1	1	25	0	0	0	28.5266	0.579075	5	17
LHC1635	0	66	1	0	0	1	37	0	0	1	22.96	0.518389	7	20
LHC1641	1	57	0	0	0	#NULL!	26	1	0	0	29.0257	0.606838	7	19
LHC1642	0	68	0	0	1	0	31	0	0	0	24.7208	0.48496	11	13
LHC1643	1	62	0	0	1	0	25	1	1	0	33.6951	0.659257	38	14
LHC1644	1	57	0	0	1	1	24	0	0	0	26.7517	0.577314	16	10
LHC1653	0	60	0	0	0	1	24	0	0	0	34.9945	0.729556	15	18
LHC1654	1	62	0	0	0	#NULL!	25	0	0	0	23.8735	0.544205	0	24
LHC1656	1	63	1	0	1	1	21	1	0	0	33.1488	0.676471	2	11
LHC1657	1	55	0	0	1	0	25	0	0	0	27.1157	0.540919	6	19
LHC1658	0	52	0	1	1	0	32	0	0	0	26.2123	0.561849	5	19
LHC1660	1	62	0	0	1	0	22	0	0	0	30.9507	0.67215	10	18
LHC1665	1	57	0	1	0	0	27	0	0	0	19.0157	0.407909	4	16
LHC1666	0	69	0	0	1	1	23	0	0	0	30.2112	0.626645	12	17
LHC1668	1	53	0	1	0	0	18	0	0	0	30.1757	0.636364	6	11
LHC1670	1	56	0	0	1	0	17	0	0	0	24.4281	0.483993	6	12
LHC1671	1	63	0	0	0	0	32	0	0	0	28.1796	0.561429	1	20
LHC1675	0	54	1	1	1	1	29	0	0	0	25.1226	0.509018	3	21
LHC1676	0	63	0	0	1	1	25	0	0	0	23.2904	0.439261	6	14
LHC1678	1	54	0	0	0	0	24	0	0	0	29.1705	0.533643	12	18
LHC1680	0	52	0	1	0	1	21	0	0	0	22.4448	0.44479	9	15
LHC1681	0	55	0	0	1	0	39	1	0	0	27.2525	0.569287	16	13
LHC1682	1	54	0	0	1	0	31	0	0	0	29.6785	0.575139	2	20
LHC1683	0	51	0	0	1	1	30	0	0	0	40.2638	0.712709	2	13
LHC1686	0	51	0	0	0	0	33	0	0	0	29.6754	0.547084	0	20
LHC1690	0	61	0	1	0	0	29	0	0	0	35.9219	0.690057	12	20
LHC1691	1	59	1	1	0	1	23	1	1	0	28.1939	0.603545	9	18
LHC1694	0	57	0	0	0	0	31	0	0	0	37.2565	0.627721	5	22
LHC1698	0	60	0	0	0	1	30	0	0	0	34.2534	0.633785	6	19
LHC1703	0	67	0	0	1	1	28	1	0	0	29.0639	0.543632	22	13
LHC1704	1	69	1	0	0	1	#NULL!	0	0	0	33.0476	0.675949	9	20
LHC1705	1	59	0	0	0	1	20	0	0	0	27.9605	0.546667	1	18
LHC1709	0	67	1	0	0	#NULL!	25	1	1	1	31.5278	0.677662	9	25
LHC1710	0	68	0	0	0	1	36	0	0	0	38.6781	0.738941	0	22
LHC1711	1	66	0	0	1	1	30	0	0	0	27.37	0.578477	12	20
LHC1712	0	58	0	0	1	0	29	0	0	0	29.8082	0.63015	19	13
LHC1713	1	52	0	0	1	1	#NULL!	0	0	0	31.6572	0.616812	15	25
LHC1715	1	51	0	0	0	0	19	0	0	0	20.8416	0.444507	12	19
LHC1716	1	57	0	0	1	0	23	0	0	0	27.8377	0.577305	13	16
LHC1720	0	60	#NULL!	0	1	0	34	0	0	1	32.8124	0.62123	10	20
LHC1724	1	58	0	0	0	1	24	0	0	0	29.1661	0.571555	3	21
LHC1725	1	52	1	0	0	1	25	0	0	1	34.3321	0.67041	10	20
LHC1728	0	51	0	0	1	0	29	0	0	0	24.4321	0.483992	8	18
LHC1729	1	58	#NULL!	1	1	0	24	0	0	0	21.1863	0.535127	7	8
LHC1730	0	52	0	1	0	1	28	1	0	0	27.5402	0.601326	35	7
LHC1732	0	54	0	0	0	1	29	0	0	0	21.1932	0.403614	3	25
LHC1734	0	69	1	0	0	1	26	1	0	0	28.9085	0.60031	14	17
LHC1736	1	58	0	1	1	0	20	1	0	0	25.8997	0.512584	6	25
LHC1737	1	54	0	0	1	0	25	0	0	0	27.054	0.536134	0	19
LHC1739	1	53	0	0	1	0	25	0	0	0	25.4823	0.550263	30	11
LHC1740	0	51	0	0	0	1	20	0	0	0	27.7181	0.675497	23	13
LHC1742	1	62	0	0	1	0	27	0	0	0	23.2825	0.527745	6	15
LHC1743	0	51	0	1	1	0	30	0	0	0	30.0024	0.55749	2	18
LHC1745	0	68	1	1	1	1	21	0	0	0	23.8891	0.604283	8	16
LHC1746	1	69	1	0	1	1	24	0	0	0	27.636	0.541146	3	18
LHC1749	1	55	0	0	0	1	16	0	0	0	29.7739	0.603193	0	19
LHC1752	1	51	0	0	1	#NULL!	19	0	0	0	28.8811	0.661424	19	11
LHC1754	1	52	0	0	1	0	33	0	0	0	24.0033	0.519209	10	16
LHC1756	1	55	1	0	0	0	17	0	0	0	27.0934	0.563529	13	11
LHC1757	1	62	0	1	0	1	17	0	0	0	24.7661	0.553084	1	20
LHC1758	1	61	1	0	0	1	27	0	0	0	27.1755	0.543109	2	22
LHC1760	1	68	1	1	0	1	36	1	1	0	31.4745	0.67341	17	12
LHC1761	1	51	0	0	0	0	20	0	0	0	31.21	0.62095	6	19
LHC1763	0	66	0	0	1	0	31	0	1	0	25.0828	0.55552	1	21
LHC1764	1	60	1	1	0	1	15	1	1	0	35.1787	0.722432	12	16
LHC1766	0	58	0	0	0	0	34	0	0	0	23.2815	0.454012	4	21
LHC1767	0	53	0	1	0	0	28	0	0	0	19.6551	0.465223	9	19
LHC1768	1	61	0	0	1	1	19	0	0	0	28.5458	0.611142	8	15
LHC1769	1	61	0	0	1	0	19	0	0	0	28.1528	0.571751	13	19
LHC1770	1	53	0	0	1	0	28	0	1	0	32.8019	0.633278	10	19
LHC1771	0	65	0	0	1	0	30	0	0	0	31.0945	0.650996	3	21
LHC1772	0	51	0	0	0	1	29	0	0	0	18.094	0.452539	14	3
LHC1774	0	66	1	0	0	1	26	0	0	0	25.5324	0.557345	26	19
LHC1775	1	51	0	0	1	0	33	0	0	0	28.3223	0.548209	10	15
LHC1776	1	64	1	0	0	1	24	0	0	0	27.1657	0.584034	4	19
LHC1777	1	57	0	0	1	0	27	0	0	0	28.4908	0.561497	0	20
LHC1778	1	62	0	0	1	1	26	0	0	0	29.785	0.590779	5	21
LHC1781	1	57	0	1	1	0	21	0	0	0	24.1834	0.523376	8	20
LHC1783	1	52	0	0	1	0	35	0	0	0	28.1784	0.574312	29	2
LHC1787	1	56	0	0	0	0	28	0	0	0	22.3982	0.503836	8	5
LHC1789	1	61	0	0	0	0	25	0	0	0	26.4526	0.573184	10	16
LHC1792	1	51	1	0	0	1	24	0	1	1	34.5954	0.699077	4	9
LHC1794	1	62	1	0	0	#NULL!	25	0	0	1	28.7686	0.571223	13	14
LHC1796	0	62	1	0	1	1	24	1	0	0	37.6593	0.666773	2	15
LHC1797	1	61	0	0	0	1	24	0	0	0	26.298	0.55436	20	10
LHC1800	0	64	1	0	0	1	25	1	1	0	51.513	0.801639	3	14
LHC1801	1	60	1	0	0	1	29	0	0	0	29.3565	0.615644	11	25
LHC1803	1	68	0	0	0	#NULL!	23	0	0	0	31.4509	0.6479	1	19
LHC1807	0	66	0	0	0	0	34	0	0	1	25.4153	0.590123	12	25
LHC1808	0	62	0	0	0	1	28	0	0	0	28.0064	0.566647	4	16
LHC1812	0	57	0	0	0	1	26	0	0	0	23.9158	0.506845	9	19
LHC1813	1	54	0	1	0	1	23	0	1	0	28.0428	0.594795	12	12
LHC1815	0	52	0	0	0	0	30	0	0	0	40.6409	0.694575	8	16
LHC1816	0	65	0	0	1	1	36	0	0	0	28.1104	0.546382	9	13
LHC1820	0	68	0	0	1	0	26	0	0	1	34.2657	0.692049	10	20
LHC1821	0	60	1	0	0	1	15	0	0	0	30.1252	0.464197	15	20
LHC1822	1	57	0	0	0	0	21	0	0	0	30.0467	0.581461	2	20
LHC1824	1	54	0	0	0	0	27	0	1	0	28.8029	0.58671	5	20
LHC1831	0	54	0	0	0	0	35	0	0	0	27.0961	0.482295	6	20
LHC1832	1	57	0	0	1	0	24	0	0	0	34.7274	0.66832	9	20
LHC1834	0	70	1	0	0	0	17	0	0	0	25.6509	0.648837	7	14
LHC1835	0	66	0	0	0	0	32	0	0	0	29.0174	0.567879	5	14
LHC1836	0	54	0	0	1	1	33	0	0	0	29.9371	0.652484	10	5
LHC1840	0	59	0	0	0	0	23	0	0	0	18.2937	0.447601	4	4
LHC1843	1	60	0	1	1	1	28	0	0	0	27.4497	0.569248	14	16
LHC1845	0	61	0	0	0	1	21	0	0	0	27.2463	0.541369	10	14
LHC1847	0	56	0	0	1	1	24	0	0	0	24.2664	0.516452	7	16
LHC1848	0	66	1	0	1	1	23	0	0	0	32.6647	0.59038	12	17
LHC1849	0	69	1	0	0	1	23	0	0	0	26.6932	0.525063	0	23
LHC1850	0	55	0	0	1	0	24	0	0	0	23.9377	0.48711	5	21
LHC1851	1	54	0	0	0	0	26	0	0	0	21.4918	0.46663	10	19
LHC1857	0	63	1	1	1	1	#NULL!	1	1	0	29.1582	0.61599	12	10
LHC1858	1	56	0	0	1	#NULL!	31	0	0	0	26.9388	0.538857	6	16
LHC1859	0	53	0	0	1	0	23	0	0	0	30.9774	0.592703	14	9
LHC1861	0	52	0	0	1	0	30	0	0	0	25.5558	0.488386	6	16
LHC1863	0	59	0	0	0	1	24	0	0	0	24.5165	0.475647	18	12
LHC1864	1	64	1	0	0	0	22	0	0	0	28.4923	0.601544	15	15
LHC1865	0	61	0	0	1	1	26	0	0	0	34.9534	0.659407	1	20
LHC1866	1	53	0	0	0	0	32	0	0	0	32.3222	0.616505	0	25
LHC1869	0	58	0	0	1	1	24	0	0	0	28.441	0.647468	6	24
LHC1870	1	60	0	1	0	0	28	0	0	0	25.1066	0.505457	0	20
LHC1871	0	61	1	0	0	0	29	0	0	0	20.7403	0.485465	8	20
LHC1875	0	62	0	0	1	0	32	0	0	0	25.7294	0.511446	9	21
LHC1878	0	65	1	0	1	0	20	0	0	0	35.4743	0.718769	0	25
LHC1880	1	57	0	0	1	0	32	0	0	0	24.5738	0.536553	8	19
LHC1882	0	51	0	0	1	1	30	0	0	0	23.7167	0.440979	7	19
LHC1883	1	56	0	0	1	1	21	0	0	0	30.7072	0.616022	2	16
LHC1886	0	62	1	1	0	1	25	0	0	0	26.3324	0.588081	19	9
LHC1892	0	56	0	0	0	1	32	0	0	0	30.2613	0.618332	11	19
LHC1898	1	70	0	0	0	0	28	1	0	1	42.0427	0.807995	17	13
LHC1899	0	56	0	0	0	1	20	0	0	0	22.6738	0.50557	28	3
LHC1906	0	65	#NULL!	0	0	1	30	0	0	0	26.6514	0.582471	7	18
LHC1907	1	52	0	1	1	1	17	0	0	0	30.4878	0.629494	10	11
LHC1908	0	56	#NULL!	0	0	1	28	1	0	0	26.4321	0.558895	15	20
LHC1910	0	59	0	0	0	0	30	0	0	0	24.8602	0.568774	4	21
LHC1911	1	60	0	0	0	0	23	0	1	0	25.3447	0.542579	0	20
LHC1912	0	66	0	0	0	0	25	0	0	0	23.5993	0.562926	6	19
LHC1913	1	66	1	0	0	1	31	0	0	0	28.862	0.573663	0	20
LHC1914	1	57	0	1	0	1	19	0	0	0	30.1246	0.610268	7	19
LHC1915	0	62	0	0	1	1	#NULL!	0	0	0	27.8814	0.53117	18	20
LHC1916	1	55	0	0	0	#NULL!	26	0	0	0	21.7076	0.456986	10	12
LHC1917	1	64	0	0	0	1	19	0	0	0	28.5759	0.593769	6	19
LHC1921	0	58	0	0	1	1	34	0	0	0	25.4601	0.545034	18	7
LHC1923	1	58	0	0	0	0	20	0	0	0	26.4365	0.566723	24	8
LHC1924	1	53	0	0	1	0	29	0	0	0	29.371	0.543428	8	14
LHC1925	0	67	0	0	1	1	28	0	0	0	29.1769	0.531024	11	20
LHC1930	1	59	1	0	1	1	31	0	0	0	31.7933	0.617612	1	22
LHC1931	0	66	1	0	0	1	37	0	1	0	25.7216	0.612232	3	24
LHC1932	0	55	0	0	1	0	28	0	0	0	23.9452	0.488531	6	16
LHC1938	1	53	0	0	0	0	19	0	0	0	27.6855	0.600813	6	20
LHC1940	0	54	0	1	1	0	15	0	0	0	27.3904	0.586744	3	20
LHC1942	0	62	1	0	0	0	27	0	0	0	30.247	0.537295	12	20
LHC1943	1	59	0	0	1	1	23	0	0	0	28.8879	0.572947	16	11
LHC1944	1	60	0	0	1	0	28	0	0	0	23.298	0.540663	4	21
LHC1946	1	58	1	0	1	1	15	0	0	0	31.7674	0.591779	5	20
LHC1949	0	66	1	0	0	#NULL!	22	0	0	0	27.2581	0.510986	12	19
LHC1951	0	57	#NULL!	0	0	0	38	0	1	0	19.4385	0.367809	10	19
LHC1955	0	58	0	0	0	1	25	1	0	0	34.1043	0.667619	8	17
LHC1957	1	52	0	0	0	1	21	0	0	0	31.9147	0.605248	4	11
LHC1958	0	65	0	0	1	1	17	1	0	0	33.5268	0.759085	48	3
LHC1959	0	60	0	0	0	0	35	0	0	0	33.4317	0.611531	9	25
LHC1961	1	51	0	0	1	1	22	0	0	0	22.4237	0.516509	1	22
LHC1962	1	58	0	0	1	1	31	1	0	0	35.2614	0.632692	6	19
LHC1963	0	54	0	0	1	1	20	0	0	0	28.7592	0.606675	36	2
LHC1964	0	54	0	0	1	1	40	0	0	0	31.4324	0.62918	13	20
LHC1965	0	52	0	0	1	0	34	0	0	0	33.8624	0.565079	14	8
LHC1966	1	68	1	0	0	#NULL!	#NULL!	0	0	1	32.8168	0.686636	12	5
LHC1967	1	54	0	0	1	1	30	0	0	0	26.9853	0.544711	7	21
LHC1970	0	58	0	0	0	0	23	0	0	0	26.1293	0.595882	1	15
LHC1971	1	65	0	1	0	0	32	0	0	0	24.9845	0.544321	10	19
LHC1972	1	59	0	0	0	1	23	0	0	0	35.0247	0.673301	8	22
LHC1973	0	65	0	0	1	0	27	0	0	0	32.3784	0.564072	0	20
LHC1977	1	67	1	0	1	0	24	0	1	0	30.1202	0.593656	0	18
LHC1979	1	60	0	0	1	1	26	1	0	0	32.0818	0.577027	18	17
LHC1980	0	56	0	0	1	1	34	0	0	0	37.3942	0.745466	13	15
LHC1981	1	61	0	0	0	0	28	0	0	0	35.2927	0.679211	4	18
LHC1982	0	62	0	0	1	1	29	0	0	0	26.4671	0.537182	6	23
LHC1983	0	51	0	1	1	0	35	0	0	0	27.5297	0.604193	11	20
LHC1987	1	64	0	0	1	0	27	0	0	0	23.795	0.488744	7	16
LHC1991	0	66	0	0	1	1	21	0	0	0	36.5625	0.692187	6	24
LHC1992	1	52	1	0	0	#NULL!	12	0	1	0	24.7675	0.557504	0	16
LHC1993	1	63	0	0	0	0	21	0	1	0	33.5608	0.619358	12	20
LHC1998	0	63	0	0	0	1	33	0	0	0	24.769	0.511883	0	19
LHC2001	1	54	0	0	1	0	25	0	0	0	26.9024	0.579409	4	16
LHC2004	0	53	0	0	0	1	20	0	0	0	29.4788	0.60544	4	17
LHC2005	0	54	0	0	1	1	19	0	0	0	29.0239	0.550869	4	19
LHC2006	1	63	1	0	0	1	29	0	0	0	25.9909	0.583333	0	21
LHC2011	1	51	0	0	1	1	29	0	0	0	27.4158	0.54584	0	19
LHC2012	0	61	0	0	0	0	34	0	0	0	24.6571	0.535692	4	16
LHC2013	1	66	0	0	1	0	38	0	1	0	27.1868	0.56946	12	22
LHC2015	0	51	0	0	0	1	26	0	0	0	31.0423	0.571338	7	19
LHC2016	0	51	0	0	0	1	27	0	0	0	26.7907	0.520101	13	20
LHC2017	1	56	0	0	0	0	22	0	0	0	29.4187	0.61087	23	9
LHC2018	1	66	0	0	0	0	20	0	0	0	31.7787	0.627288	3	21
LHC2020	0	61	0	0	0	0	34	0	0	0	25.3839	0.608752	4	19
LHC2021	1	54	0	0	0	1	21	0	0	0	27.7895	0.58105	13	20
LHC2023	1	69	0	0	0	0	31	0	0	0	29.0238	0.587315	7	21
LHC2024	1	66	0	1	0	1	33	0	1	0	22.5865	0.560048	3	20
LHC2025	1	64	0	0	1	1	#NULL!	1	0	0	32.5619	0.657101	12	22
LHC2027	1	55	0	0	1	0	25	0	0	0	28.9084	0.539934	2	16
LHC2032	1	63	0	0	0	1	31	0	1	0	39.0287	0.770448	0	17
LHC2034	0	70	#NULL!	0	0	1	#NULL!	0	0	0	32.7758	0.669806	13	12
LHC2036	0	51	1	0	1	1	33	0	1	0	33.0982	0.630154	20	15
LHC2038	1	69	1	0	0	0	28	1	0	0	28.9396	0.632995	10	14
LHC2041	1	54	0	0	1	0	37	0	0	0	25.3809	0.52788	12	18
LHC2042	0	61	1	0	0	1	25	0	0	0	36.5247	0.644519	12	18
LHC2043	0	69	0	0	0	1	29	0	0	0	36.7382	0.807997	12	12
LHC2048	1	57	0	1	1	1	20	0	0	0	29.0297	0.62581	0	21
LHC2049	1	61	1	0	0	1	32	0	0	0	31.4549	0.642342	23	20
LHC2050	0	52	0	0	0	0	27	0	0	0	33.7654	0.69185	27	7
LHC2053	0	60	1	0	0	1	32	1	0	0	36.9447	0.784277	4	22
LHC2054	1	64	0	0	1	#NULL!	32	0	0	0	25.6496	0.471198	0	22
LHC2055	0	69	1	0	0	0	26	0	0	0	32.7084	0.697002	4	18
LHC2059	0	56	0	0	0	1	32	0	0	0	27.4516	0.558514	6	15
LHC2060	0	65	0	0	0	0	27	0	0	0	23.6633	0.491536	19	14
LHC2061	0	56	0	0	1	0	19	0	0	0	21.3555	0.489474	7	17
LHC2064	0	56	0	0	1	1	17	0	0	0	24.4995	0.529394	14	11
LHC2065	1	69	0	0	0	0	31	0	0	0	25.8806	0.53736	0	25
LHC2067	0	53	0	1	1	#NULL!	20	0	0	0	28.2632	0.628271	37	5
LHC2068	1	57	0	0	0	1	26	1	1	0	27.6975	0.571429	15	17
LHC2069	0	55	0	0	1	0	36	0	0	0	26.7314	0.558997	4	18
LHC2071	1	66	1	0	0	0	20	0	0	0	28.534	0.561972	3	20
LHC2072	1	57	#NULL!	0	1	1	28	0	1	0	27.2412	0.594685	7	20
LHC2074	1	53	#NULL!	0	1	1	22	0	0	0	28.2653	0.569613	34	7
LHC2075	1	51	0	1	0	#NULL!	20	0	0	0	29.1433	0.570379	0	15
LHC2076	0	56	0	1	1	0	28	0	0	0	25.039	0.531673	26	15
LHC2079	1	64	0	0	1	0	21	0	0	0	27.0238	0.543246	27	8
LHC2082	1	58	1	0	1	0	#NULL!	0	0	0	26.9967	0.546392	12	12
LHC2083	1	60	0	1	1	#NULL!	19	0	0	0	21.8209	0.478458	3	15
LHC2084	1	53	0	0	1	0	18	0	0	0	27.2571	0.582572	2	19
LHC2086	0	52	0	0	0	1	26	0	0	0	30.9186	0.6331	12	20
LHC2087	1	59	0	0	1	0	28	0	0	0	30.9642	0.616667	6	19
LHC2088	0	56	0	1	0	0	23	0	0	0	22.3562	0.460132	5	19
LHC2089	0	54	0	1	1	1	25	0	0	0	32.1247	0.668418	11	4
LHC2090	0	60	1	0	0	1	29	0	0	0	27.7639	0.601917	11	20
LHC2091	1	63	0	0	1	1	23	0	0	0	29.4323	0.585253	7	11
LHC2093	0	70	1	0	1	0	23	0	0	0	23.8443	0.556869	9	12
LHC2094	0	50	0	1	1	1	27	0	0	0	21.0664	0.460723	19	16
LHC2096	0	51	0	0	0	1	23	0	0	0	29.1317	0.544622	25	5
LHC2097	1	52	0	0	0	0	23	0	0	0	29.2725	0.565743	20	20
LHC2101	0	54	0	1	1	1	31	0	1	0	29.8873	0.548071	21	10
LHC2105	0	66	#NULL!	0	0	0	34	0	0	0	24.9418	0.569316	12	11
LHC2106	0	57	0	0	1	0	25	0	0	0	32.2161	0.583333	6	5
LHC2107	0	51	0	0	1	0	29	0	0	0	35.1416	0.652742	0	16
LHC2108	1	55	1	0	0	0	26	0	0	0	30.1133	0.60261	19	8
LHC2112	0	69	1	0	0	0	31	0	0	0	24.157	0.478774	7	25
LHC2113	1	61	1	0	1	#NULL!	12	0	1	0	26.8343	0.552101	8	14
LHC2114	1	63	0	0	0	0	24	0	0	0	28.3894	0.580576	10	13
LHC2115	1	51	0	0	1	1	29	0	0	0	33.214	0.637322	12	15
LHC2122	1	60	1	0	1	0	19	0	0	0	26.1218	0.55662	29	10
LHC2125	1	61	1	0	1	1	32	0	0	0	38.8658	0.668293	23	10
LHC2128	0	66	1	1	0	1	27	0	0	0	22.4532	0.499698	8	20
LHC2131	0	54	1	1	1	1	23	0	0	0	26.2573	0.519658	25	4
LHC2132	0	64	1	0	0	1	36	1	0	0	27.8168	0.569956	0	20
LHC2134	0	51	0	1	0	1	30	0	0	0	27.9629	0.592072	22	15
LHC2135	0	68	0	0	0	0	34	0	0	0	21.229	0.547297	0	23
LHC2138	1	53	0	0	1	1	22	0	0	0	29.3427	0.623167	12	18
LHC2139	1	55	0	0	1	0	18	0	0	0	33.9622	0.628895	6	15
LHC2140	1	59	0	0	1	1	30	1	0	0	30.7729	0.586394	6	17
LHC2143	0	51	0	0	0	1	27	0	0	0	27.5653	0.578863	12	10
LHC2144	0	64	0	0	0	0	31	0	0	0	29.3535	0.550151	7	25
LHC2145	1	54	0	0	1	0	20	0	1	0	33.5172	0.660563	3	23
LHC2146	1	56	1	0	1	#NULL!	27	1	1	0	31.9232	0.664286	19	5
LHC2147	0	57	0	0	1	1	20	0	0	0	23.3581	0.435847	17	20
LHC2149	0	64	1	0	1	0	27	0	1	0	29.7285	0.593379	19	4
LHC2151	1	56	0	0	1	0	28	0	0	0	30.7308	0.587166	6	16
LHC2153	1	61	0	0	0	1	32	0	0	0	24.9257	0.527457	33	10
LHC2154	1	65	0	0	0	0	32	0	0	0	25.677	0.550392	11	17
LHC2156	0	62	1	0	0	0	31	0	0	0	30.933	0.590195	12	25
LHC2158	1	52	0	0	1	1	28	0	0	0	24.2394	0.472702	22	12
LHC2160	0	54	0	0	0	1	30	0	0	0	24.2964	0.514575	2	18
LHC2161	0	54	0	1	1	1	28	0	0	0	25.0142	0.528571	2	11
LHC2163	0	59	0	0	1	#NULL!	25	0	0	0	22.1071	0.475518	2	20
LHC2165	0	62	0	0	0	0	37	0	0	0	28.3764	0.659922	3	25
LHC2166	0	54	0	1	1	0	25	0	0	0	35.9596	0.688182	7	19
LHC2170	0	60	0	0	0	0	25	0	1	0	24.3084	0.58	9	14
LHC2172	0	65	1	0	1	1	#NULL!	0	1	0	26.7377	0.541368	12	21
LHC2174	1	57	0	0	0	0	30	0	0	0	29.8573	0.594101	6	19
LHC2175	0	53	0	0	1	0	31	0	0	0	20.9242	0.424782	4	14
LHC2176	0	62	0	0	1	1	32	0	0	0	32.2812	0.691992	18	19
LHC2178	0	68	#NULL!	0	0	0	29	0	0	0	33.1062	0.634828	0	24
LHC2181	0	70	0	0	1	0	34	0	0	0	28.0034	0.564267	12	25
LHC2186	0	52	#NULL!	0	0	0	29	0	0	0	20.8073	0.481586	21	13
LHC2187	1	66	0	0	1	0	29	0	0	0	28.7885	0.561488	1	21
LHC2189	0	56	0	0	1	1	32	0	0	0	31.0897	0.549735	1	22
LHC2194	1	56	0	0	1	1	25	0	0	0	29.5081	0.587423	7	21
LHC2195	1	55	1	1	1	1	18	0	0	0	28.9299	0.599707	4	18
LHC2198	0	67	0	0	1	0	30	0	0	0	26.84	0.470626	9	21
LHC2200	1	52	0	0	1	0	23	0	0	0	26.0384	0.542416	6	20
LHC2203	1	57	0	0	1	0	27	0	0	0	28.4162	0.559879	1	20
LHC2204	0	53	1	1	1	1	25	0	0	0	22.9658	0.511146	44	1
LHC2206	0	63	0	0	0	1	27	0	1	0	32.9318	0.612624	13	15
LHC2213	1	63	0	0	0	0	19	0	0	0	26.436	0.547059	9	19
LHC2214	1	52	0	1	0	0	24	0	0	0	23.3479	0.483766	0	22
LHC2215	1	68	0	0	0	0	29	0	1	0	36.0711	0.733618	2	19
LHC2217	1	66	1	0	0	1	22	0	0	0	32.0551	0.689089	0	23
LHC2222	0	67	0	0	0	0	30	0	1	0	34.8902	0.643038	13	15
LHC2223	1	54	0	0	0	1	33	0	0	0	26.4725	0.496656	7	20
LHC2225	0	58	0	0	1	1	28	0	0	0	27.1437	0.510166	12	12
LHC2227	0	55	1	1	1	1	#NULL!	0	0	1	27.6014	0.551166	0	19
LHC2228	1	68	0	1	1	1	28	0	0	0	24.7586	0.550678	8	16
LHC2234	1	69	0	0	0	1	18	0	0	0	26.0441	0.547447	3	25
LHC2237	0	52	0	1	1	1	21	0	0	0	24.5218	0.520149	8	17
LHC2241	1	54	1	0	1	0	25	0	0	0	23.001	0.499122	4	18
LHC2243	0	65	0	0	0	#NULL!	24	0	0	0	24.5525	0.523279	14	19
LHC2244	0	60	0	1	1	1	28	0	0	0	29.0114	0.604839	13	14
LHC2247	0	57	0	#NULL!	1	0	29	0	0	0	29.96	0.556629	5	19
LHC2249	1	62	1	0	0	0	34	0	0	0	29.6678	0.623626	14	6
LHC2251	1	62	0	0	0	#NULL!	23	0	0	0	30.7774	0.653776	18	23
LHC2259	1	65	0	0	0	0	26	0	0	0	30.6589	0.631254	9	25
LHC2260	0	57	0	0	1	0	34	0	0	0	27.6224	0.559627	7	24
LHC2262	0	54	1	1	1	1	23	0	0	0	25.0386	0.530189	46	0
LHC2264	1	69	1	0	1	1	26	0	0	0	34.6465	0.678404	4	14
LHC2270	0	69	1	0	1	0	31	0	0	0	23.2713	0.521576	12	23
LHC2275	0	64	0	0	1	1	26	0	0	1	21.4772	0.457665	24	18
LHC2278	0	57	1	0	0	1	29	0	0	0	36.6201	0.750324	32	5
LHC2279	1	64	1	0	0	0	22	0	1	0	26.8141	0.558105	1	22
LHC2281	1	54	1	1	1	1	#NULL!	1	0	0	28.3123	0.619424	19	16
LHC2282	0	60	0	0	0	0	26	0	0	0	23.2031	0.549375	15	17
LHC2283	0	63	1	0	0	0	29	1	1	0	27.2686	0.545831	10	20
LHC2286	0	55	0	0	0	1	32	0	0	0	25.6749	0.522424	11	15
LHC2287	1	63	0	0	0	0	36	0	1	0	29.6107	0.574693	5	21
LHC2294	1	54	0	0	1	0	24	1	0	0	32.1337	0.568926	0	21
LHC2296	1	56	0	0	1	0	21	0	0	0	25.4799	0.523103	3	8
LHC2298	0	52	1	1	1	1	27	0	0	0	28.4647	0.584391	10	17
LHC2300	1	57	0	#NULL!	1	0	31	0	0	0	25.2706	0.579499	5	20
LHC2303	1	53	0	0	1	0	27	0	0	0	26.6589	0.516165	4	23
LHC2304	0	68	1	0	0	1	25	0	0	1	31.6181	0.65817	5	22
LHC2305	0	54	0	0	1	0	16	0	0	0	23.9218	0.549502	7	12
LHC2306	0	61	0	1	1	0	28	0	0	0	22.8643	0.5138	14	23
LHC2308	1	51	0	0	0	1	24	0	0	0	31.3111	0.575671	4	17
LHC2309	0	56	0	0	0	1	25	0	0	0	24.116	0.501548	12	11
LHC2314	0	54	0	0	1	1	23	0	0	0	32.218	0.559202	10	20
LHC2317	1	63	0	0	1	0	21	0	0	0	34.0331	0.662493	6	22
LHC2322	0	65	0	0	0	1	32	0	0	0	27.438	0.509697	0	19
LHC2323	1	62	0	0	1	0	17	0	0	0	29.0983	0.637758	12	15
LHC2327	1	52	0	1	0	1	17	0	0	0	31.8911	0.610929	13	18
LHC2328	0	58	0	0	1	1	36	0	0	0	22.845	0.42491	5	17
LHC2330	0	53	0	0	1	0	27	0	0	0	25.8016	0.593575	6	20
LHC2331	1	53	0	1	0	0	28	0	0	0	26.6146	0.522689	9	15
LHC2333	0	62	0	1	1	0	27	0	0	0	24.5317	0.535998	10	20
LHC2335	1	62	1	0	1	0	28	0	1	0	34.2562	0.664937	13	15
LHC2336	1	65	1	0	1	0	34	0	0	0	27.9968	0.577684	1	20
LHC2340	0	54	#NULL!	0	0	1	33	0	0	1	26.641	0.539693	5	20
LHC2341	0	57	0	1	0	1	29	0	0	0	27.8153	0.545652	36	10
LHC2343	1	54	0	1	1	#NULL!	16	0	0	0	27.885	0.578661	7	18
LHC2345	1	54	1	0	1	0	25	0	0	0	25.2524	0.610586	11	18
LHC2346	0	53	0	0	1	0	30	0	0	0	22.5326	0.495633	3	16
LHC2348	0	65	0	0	1	0	33	0	0	0	25.5322	0.511694	6	19
LHC2354	1	66	1	0	1	0	22	0	0	0	24.8543	0.54007	15	11
LHC2356	1	58	#NULL!	1	0	1	30	0	0	0	41.0244	0.720718	12	5
LHC2357	1	63	1	0	1	#NULL!	25	0	0	0	24.1905	0.493719	1	19
LHC2360	1	61	0	1	1	0	22	0	0	0	22.1423	0.493082	16	16
LHC2361	1	57	0	0	1	1	34	0	0	0	28.3075	0.587989	10	16
LHC2362	0	54	1	1	1	1	28	1	1	0	18.8325	0.459129	1	20
LHC2366	1	53	0	0	1	0	#NULL!	0	0	0	20.2103	0.444636	14	17
LHC2367	1	70	0	0	0	1	26	0	0	0	31.8499	0.629286	7	19
LHC2370	0	62	1	0	1	0	31	0	0	0	34.8485	0.685897	28	6
LHC2374	1	57	0	0	1	1	26	0	0	0	27.7296	0.582894	4	14
LHC2376	0	56	0	0	1	0	33	0	0	0	25.6315	0.529865	2	20
LHC2379	0	69	#NULL!	0	0	1	39	0	0	0	21.1366	0.467823	0	20
LHC2384	0	63	0	0	0	1	39	0	0	0	27.3262	0.605781	7	23
LHC2385	1	60	1	0	0	1	#NULL!	0	0	0	38.7719	0.694521	18	20
LHC2387	0	68	0	0	1	0	27	0	0	0	25.5364	0.605952	12	8
LHC2390	1	54	1	1	0	0	13	0	0	0	24.5118	0.538931	31	4
LHC2391	0	48	0	0	1	0	26	0	0	0	32.4859	0.659398	31	7
LHC2392	1	55	0	0	1	0	30	0	0	0	30.1769	0.580761	8	14
LHC2393	0	67	0	0	0	1	26	0	0	0	28.9385	0.645574	10	14
LHC2395	0	54	0	0	1	1	28	0	0	0	26.7361	0.527692	12	14
LHC2397	0	63	0	0	0	0	33	0	0	0	29.4368	0.581432	13	25
LHC2399	0	65	0	0	0	1	34	0	0	0	28.6016	0.561465	12	18
LHC2401	1	62	0	0	1	0	26	1	0	0	30.189	0.636284	7	22
LHC2402	0	58	0	1	0	0	21	0	0	0	25.464	0.560646	8	22
LHC2403	0	58	1	0	1	1	23	0	0	0	21.4757	0.463317	0	20
LHC2408	0	51	0	0	1	1	31	0	0	0	24.8342	0.574587	19	8
LHC2409	1	55	0	0	0	1	25	0	0	0	28.5673	0.590144	8	16
LHC2410	0	53	0	0	1	1	22	0	0	0	30.9289	0.558556	24	4
LHC2411	1	54	0	0	1	0	20	0	0	0	29.336	0.572094	2	16
LHC2412	0	63	0	0	0	1	29	0	0	0	39.719	0.714552	23	14
LHC2413	0	56	0	0	1	1	30	0	1	0	22.4969	0.474121	1	15
LHC2414	0	54	1	0	0	1	23	1	0	0	35.7714	0.64941	34	4
LHC2421	1	56	0	0	1	0	30	0	0	0	20.2068	0.436242	4	16
LHC2424	0	64	0	0	1	1	25	0	0	0	24.4483	0.532656	6	18
LHC2425	0	61	0	0	0	1	35	1	0	0	29.8747	0.567551	4	20
LHC2430	0	67	0	0	0	0	33	1	0	0	36.913	0.819594	19	18
LHC2432	0	62	0	0	0	1	34	0	0	0	28.4546	0.542981	1	22
LHC2435	1	51	0	0	1	1	23	0	0	0	26.9427	0.57118	4	17
LHC2440	0	67	0	0	1	#NULL!	33	0	0	0	27.2104	0.524336	9	24
LHC2443	0	65	1	0	0	0	25	1	0	0	29.6721	0.521079	12	20
LHC2448	1	55	0	0	1	1	28	0	1	0	34.384	0.673352	4	16
LHC2450	1	66	0	0	0	0	23	1	0	0	29.2635	0.605686	12	23
LHC2453	0	60	1	0	0	0	29	0	0	1	34.9181	0.641404	13	14
LHC2454	0	60	0	0	0	#NULL!	25	0	0	0	36.6021	0.674718	14	14
LHC2456	0	55	0	0	1	0	29	0	0	0	26.8132	0.614633	7	20
LHC2457	0	67	0	0	1	1	28	0	1	0	29.6912	0.574822	1	19
LHC2459	0	51	0	0	1	0	34	0	0	0	30.6467	0.650557	6	22
LHC2461	1	58	1	0	1	1	22	1	0	0	25.7731	0.570568	11	13
LHC2463	1	56	0	0	1	0	31	0	0	0	23.6324	0.513095	5	20
LHC2466	0	59	0	0	1	1	27	0	0	0	27.321	0.516575	3	20
LHC2467	1	60	0	0	0	1	16	0	0	0	32.2583	0.643975	9	20
LHC2468	1	52	0	0	1	0	20	0	1	0	22.3918	0.457838	3	19
LHC2470	0	62	0	0	0	0	34	0	0	0	31.4911	0.61987	12	20
LHC2471	1	60	0	0	0	0	20	0	0	1	29.5272	0.653276	12	25
LHC2474	0	67	1	0	0	#NULL!	21	0	1	0	35.823	0.692675	3	23
LHC2475	0	51	0	0	1	0	29	0	0	0	27.9509	0.579531	14	11
LHC2477	0	56	0	0	0	1	20	0	0	0	30.993	0.616611	6	25
LHC2479	0	57	0	0	1	1	37	0	0	0	21.3398	0.438172	4	24
LHC2481	1	59	0	0	0	1	25	0	0	0	30.6499	0.608211	11	20
LHC2482	0	54	0	0	1	1	#NULL!	0	0	0	29.4558	0.569641	29	4
LHC2483	0	50	0	0	1	1	31	0	0	0	22.9758	0.585862	10	13
LHC2485	1	56	0	0	1	1	29	0	0	0	23.3002	0.461992	2	20
LHC2486	0	70	1	1	1	0	32	0	0	0	23.3681	0.48758	0	25
LHC2487	1	54	0	0	0	1	26	0	0	0	27.6668	0.567041	8	19
LHC2488	1	53	0	0	1	1	31	0	1	0	30.7075	0.60302	16	4
LHC2490	0	54	#NULL!	1	0	1	34	0	0	0	23.3219	0.575777	31	14
LHC2491	1	52	#NULL!	0	1	0	21	0	0	0	21.9109	0.478501	25	18
LHC2495	0	55	0	0	0	0	35	0	0	0	27.645	0.503692	7	19
LHC2496	0	67	0	1	0	1	26	0	0	0	23.7635	0.51912	6	21
LHC2498	0	58	0	#NULL!	0	1	31	0	0	0	25.4113	0.508094	32	6
LHC2500	1	55	1	0	0	1	21	0	0	0	26.8856	0.511925	12	4
LHC2504	1	59	0	0	1	0	26	0	0	0	26.5468	0.604377	10	18
LHC2505	1	61	1	0	1	0	23	0	1	0	32.2206	0.59117	11	9
LHC2507	1	67	1	0	1	1	27	0	1	0	29.2725	0.590212	17	18
LHC2508	0	56	0	0	1	1	27	0	0	0	33.9036	0.559243	16	7
LHC2509	0	62	0	0	1	1	31	0	0	0	43.3469	0.815238	5	20
LHC2513	0	58	1	0	0	0	35	0	0	0	23.9753	0.541718	1	24
LHC2516	0	52	0	0	0	1	25	0	0	0	18.9151	0.413265	4	10
LHC2517	1	59	0	0	0	0	31	0	0	0	24.8922	0.49422	5	22
LHC2518	0	59	0	0	1	0	32	0	0	0	30.6159	0.572956	11	13
LHC2519	1	59	0	0	0	#NULL!	23	0	1	0	31.6735	0.640857	10	8
LHC2521	1	69	1	0	1	0	27	0	0	0	32.9547	0.631085	14	20
LHC2528	0	57	0	0	0	0	25	0	0	0	26.8165	0.573885	4	20
LHC2530	1	67	1	0	1	1	34	1	1	0	32.9512	0.63106	26	3
LHC2532	0	62	0	0	1	0	23	0	0	0	35.1308	0.693108	8	17
LHC2535	1	53	1	1	0	1	19	0	0	0	31.5692	0.6272	28	7
LHC2541	1	61	0	0	1	1	31	0	0	0	32.2158	0.616713	17	8
LHC2543	0	65	0	0	1	1	24	0	0	0	27.3496	0.502228	6	9
LHC2545	0	55	1	0	0	0	30	0	0	0	27.72	0.50774	14	14
LHC2546	1	63	#NULL!	0	0	0	20	0	0	0	23.8304	0.48158	3	20
LHC2548	1	55	#NULL!	0	1	0	28	0	0	0	21.6028	0.447214	7	21
LHC2550	1	59	0	0	1	1	17	0	1	0	25.4193	0.536686	13	15
LHC2551	0	63	1	0	1	1	33	0	0	0	29.8147	0.551802	27	3
LHC2552	0	60	0	0	0	1	35	0	0	0	25.3046	0.558824	22	19
LHC2554	0	59	0	1	1	1	#NULL!	0	0	0	27.6007	0.6081	17	13
LHC2556	0	56	0	1	0	0	28	0	0	0	25.7136	0.572615	0	20
LHC2559	0	61	0	0	1	1	34	0	0	0	26.9631	0.52381	2	18
LHC2560	1	66	0	0	0	1	18	0	0	0	38.4356	0.737812	12	15
LHC2561	0	64	1	0	0	0	24	0	0	0	35.3342	0.707261	5	11
LHC2565	0	63	0	0	0	1	35	0	0	0	26.7998	0.597214	3	5
LHC2566	0	65	0	0	0	1	24	1	0	0	21.1481	0.476267	5	25
LHC2567	1	53	0	0	0	1	17	0	1	0	26.9091	0.555315	9	17
LHC2568	1	60	#NULL!	0	1	1	21	0	0	0	33.7613	0.64893	28	6
LHC2571	1	63	1	0	1	1	24	0	0	0	28.4123	0.615614	3	25
LHC2572	1	56	1	0	1	1	25	1	0	0	29.4553	0.613991	5	17
LHC2573	1	58	1	1	0	1	19	0	0	0	28.0131	0.629898	2	20
LHC2574	1	51	0	0	1	1	27	0	0	0	28.3095	0.557512	0	20
LHC2575	1	61	0	0	0	1	19	1	0	0	32.3887	0.625	16	23
LHC2578	1	59	0	0	1	0	27	0	0	0	27.1847	0.536851	15	12
LHC2580	1	62	0	0	1	0	33	0	0	0	32.9066	0.708529	19	9
LHC2582	1	52	0	0	0	0	21	0	0	0	31.1459	0.637809	1	17
LHC2583	1	63	0	0	1	0	30	0	0	0	32.6758	0.620507	23	19
LHC2584	0	63	1	0	0	1	26	0	0	0	25.8397	0.626974	18	23
LHC2590	0	55	0	0	1	0	20	0	1	0	36.5532	0.618471	5	11
LHC2591	0	59	0	0	0	1	27	1	0	0	27.9876	0.544451	7	12
LHC2592	0	51	0	0	1	1	27	0	0	1	23.3084	0.496857	11	5
LHC2593	0	67	0	1	1	1	25	0	0	0	24.906	0.512516	13	23
LHC2595	0	67	#NULL!	1	0	1	29	0	0	0	23.0344	0.532209	11	19
LHC2598	1	58	0	0	1	0	29	0	0	0	34.2429	0.675449	0	20
LHC2600	1	59	1	0	1	1	17	0	1	0	19.7995	0.45991	11	8
LHC2601	1	61	1	0	1	1	23	0	1	0	28.3945	0.575828	6	19
LHC2602	1	60	0	0	0	0	31	0	0	0	27.148	0.550878	9	20
LHC2603	0	57	0	0	1	1	29	0	0	0	26.9765	0.579504	5	16
LHC2605	0	56	0	0	0	1	34	0	0	0	40.8601	0.742905	12	14
LHC2607	1	59	1	0	1	0	32	0	0	0	27.713	0.530532	6	10
LHC2608	1	59	1	0	1	1	31	0	0	0	23.2273	0.517281	2	20
LHC2610	1	62	0	1	0	0	16	1	0	0	35.2358	0.6791	6	21
LHC2611	1	53	0	0	0	0	27	0	0	0	28.1718	0.586561	15	20
LHC2614	0	52	0	0	0	1	20	0	0	0	23.1658	0.481356	16	14
LHC2615	0	51	0	0	0	1	33	1	0	0	28.5996	0.634295	32	10
LHC2622	0	60	0	0	1	0	27	0	0	0	23.084	0.516917	9	16
LHC2623	1	54	0	0	1	1	32	0	0	0	24.9143	0.531143	9	21
LHC2626	1	57	1	0	1	#NULL!	22	0	0	0	36.2574	0.755763	13	17
LHC2628	0	57	1	1	0	1	28	0	0	0	23.2735	0.455696	2	18
LHC2630	1	64	1	0	0	1	17	0	0	0	24.9964	0.569281	8	19
LHC2631	0	51	0	0	1	1	27	0	0	0	34.9209	0.636901	32	6
LHC2632	0	65	1	0	0	0	29	0	0	1	29.3769	0.546847	1	19
LHC2633	0	52	0	0	0	0	29	0	0	0	27.251	0.519452	11	21
LHC2634	0	63	0	0	1	1	28	0	0	0	30.3308	0.629236	11	12
LHC2636	0	62	1	0	0	0	#NULL!	0	0	0	33.7797	0.700478	5	16
LHC2640	0	58	1	1	1	1	29	0	0	0	25.2976	0.544118	6	20
LHC2642	1	56	1	0	0	0	12	0	1	0	25.9547	0.479826	0	19
LHC2643	0	67	1	0	0	1	17	0	0	0	24.5822	0.450352	5	20
LHC2649	0	60	1	0	0	0	#NULL!	0	1	0	37.2721	0.722689	9	12
LHC2654	0	58	0	0	0	1	28	0	1	0	26.3765	0.461401	10	5
LHC2655	0	51	0	0	1	0	30	0	0	0	27.3861	0.567192	2	20
LHC2658	0	54	#NULL!	0	1	0	33	0	0	0	24.9233	0.478541	9	18
LHC2659	1	69	0	0	1	0	29	0	0	0	30.7585	0.620525	3	25
LHC2660	0	51	0	0	1	0	30	0	0	0	30.4697	0.529149	5	21
LHC2661	1	55	0	0	0	1	14	0	0	0	23.993	0.50275	4	19
LHC2666	0	62	0	0	0	0	34	0	0	0	30.6691	0.570896	18	8
LHC2667	1	65	0	0	1	0	25	0	0	1	22.4868	0.526639	0	20
LHC2668	1	64	1	0	0	0	21	0	1	0	27.9328	0.59058	13	23
LHC2673	1	65	1	1	1	1	23	0	0	0	24.486	0.544031	13	20
LHC2676	0	62	0	0	0	0	26	0	0	0	23.2032	0.539522	12	12
LHC2677	1	58	1	0	0	0	15	0	0	0	25.0198	0.537775	4	20
LHC2681	0	57	0	0	1	1	26	0	0	0	18.9755	0.446892	12	19
LHC2682	1	57	0	0	1	0	31	0	0	0	31.767	0.617311	14	15
LHC2685	1	64	0	0	1	0	27	0	0	0	32.4503	0.640247	7	16
LHC2687	0	53	0	0	0	1	27	0	0	0	31.5457	0.570435	8	20
LHC2690	0	54	0	1	1	1	31	0	0	0	25.1409	0.492491	9	11
LHC2692	1	63	0	0	1	1	28	0	0	0	29.5127	0.613026	12	13
LHC2694	1	56	1	0	0	1	#NULL!	0	0	0	34.1411	0.645988	20	7
LHC2695	1	55	0	1	0	1	27	0	0	0	23.3986	0.545721	19	10
LHC2699	0	61	1	0	1	1	35	0	0	0	33.4402	0.61938	7	19
LHC2700	1	66	1	0	0	1	26	0	0	0	37.1114	0.728349	13	16
LHC2702	1	56	0	0	0	0	19	0	1	0	26.3713	0.508439	7	15
LHC2704	0	58	0	0	1	1	26	0	0	0	27.5353	0.505843	14	19
LHC2706	0	67	0	0	1	1	33	0	0	0	38.1619	0.765719	26	12
LHC2708	0	51	0	0	1	0	29	0	0	0	28.1577	0.490149	3	19
LHC2709	1	62	0	0	1	0	21	0	0	0	27.8169	0.579484	15	15
LHC2710	0	53	0	1	1	0	33	0	1	0	23.2026	0.44958	12	25
LHC2711	0	54	0	0	1	0	27	0	0	0	27.8141	0.542657	12	18
LHC2718	0	62	0	0	1	0	28	0	0	0	22.4103	0.515269	5	13
LHC2720	0	65	0	0	0	0	29	0	0	0	24.9529	0.591983	6	22
LHC2722	0	69	0	0	0	0	36	0	0	0	25.7929	0.551692	15	15
LHC2723	0	60	0	1	1	#NULL!	24	0	0	1	19.6379	0.481939	1	21
LHC2724	0	57	0	0	1	0	34	0	0	0	30.5891	0.529613	2	15
LHC2726	1	61	0	0	1	1	28	0	0	0	23.486	0.502994	1	20
LHC2730	1	60	0	1	0	0	29	0	0	0	23.5988	0.525074	35	7
LHC2731	0	63	1	0	0	1	23	1	0	0	26.5279	0.642088	4	15
LHC2732	1	69	0	0	1	1	25	0	0	0	35.1818	0.693125	2	17
LHC2734	1	56	0	0	1	0	25	0	0	0	28.0822	0.576796	8	22
LHC2737	1	62	1	0	1	1	29	0	0	0	31.3878	0.648633	14	10
LHC2743	0	53	0	1	1	1	16	0	0	0	43.4246	0.782609	38	4
LHC2744	1	51	0	0	1	0	18	0	0	0	24.7198	0.536145	5	19
LHC2751	1	55	1	0	1	0	22	0	0	0	27.767	0.543616	3	25
LHC2757	1	62	0	0	1	1	34	0	0	0	26.4325	0.543394	1	17
LHC2758	1	64	1	0	0	#NULL!	24	0	0	0	29.7925	0.629609	9	17
LHC2760	0	51	1	0	0	1	21	0	0	0	41.0119	0.698592	41	0
LHC2761	1	57	0	0	0	0	31	0	0	0	26.3433	0.554093	5	18
LHC2762	1	53	0	0	0	0	31	0	0	0	28.895	0.586561	10	15
LHC2764	0	51	1	0	1	0	23	0	1	0	31.2238	0.618971	12	14
LHC2768	0	52	0	0	1	1	26	0	0	0	20.5693	0.422727	12	16
LHC2769	0	55	0	#NULL!	0	0	34	0	0	0	28.7761	0.519289	8	20
LHC2770	0	68	0	0	0	1	31	1	0	0	46.3586	0.866039	20	17
LHC2772	1	53	1	0	1	#NULL!	22	0	0	0	29.7019	0.588118	12	25
LHC2776	0	63	0	0	1	1	27	1	0	0	28.8107	0.669139	12	13
LHC2777	1	57	0	0	1	1	26	0	0	0	29.74	0.582621	28	5
LHC2779	0	58	1	0	0	1	#NULL!	0	0	0	28.3736	0.492083	12	24
LHC2780	1	55	0	0	0	0	27	0	0	0	31.9725	0.609483	6	25
LHC2782	0	67	0	0	1	0	33	0	0	0	26.6469	0.61996	0	23
LHC2785	1	53	0	0	0	0	22	0	0	0	40.6034	0.8125	5	14
LHC2786	1	59	0	0	1	0	25	0	0	0	29.1053	0.578592	0	20
LHC2789	1	56	0	1	1	1	28	0	0	0	36.8009	0.693258	14	12
LHC2791	1	58	0	0	0	0	24	0	0	0	24.9428	0.518246	0	22
LHC2793	1	68	0	0	1	0	28	0	0	1	21.3899	0.47219	0	24
LHC2794	1	67	1	0	1	0	#NULL!	0	1	0	31.51	0.636921	8	25
LHC2803	1	52	0	1	1	0	26	0	0	0	24.8059	0.500295	7	18
LHC2804	0	55	1	0	0	1	24	0	0	0	39.1776	0.778918	13	16
LHC2806	1	56	0	1	1	1	26	0	0	0	20.9112	0.448002	10	19
LHC2807	0	54	0	0	1	0	29	0	1	0	25.2715	0.581931	7	19
LHC2810	1	67	1	0	1	1	26	0	1	0	25.3816	0.541819	9	11
LHC2811	0	61	0	0	0	0	34	0	0	0	27.0721	0.477104	12	24
LHC2813	1	53	0	0	1	0	15	0	0	0	32.9867	0.648718	11	13
LHC2816	1	54	0	0	1	0	23	0	0	0	30.0421	0.59253	9	19
LHC2817	0	62	0	0	1	0	37	0	0	0	24.8012	0.457862	4	19
LHC2818	1	59	#NULL!	0	0	1	14	0	0	0	33.2976	0.632022	7	18
LHC2820	0	51	0	1	1	0	26	0	1	0	27.6359	0.54188	1	20
LHC2821	0	57	0	0	0	0	30	0	0	1	29.6479	0.582961	20	5
LHC2826	0	59	0	0	1	1	36	0	0	0	25.6695	0.530788	12	11
LHC2827	0	51	0	0	1	1	24	0	0	1	29.0753	0.62455	3	20
LHC2828	1	55	0	0	1	1	15	1	0	0	28.1723	0.572372	14	17
LHC2834	0	66	1	0	0	0	35	0	0	0	41.1749	0.584175	0	24
LHC2835	1	54	0	0	1	0	28	0	0	0	31.1953	0.598105	7	19
LHC2836	1	65	0	0	0	1	28	0	0	0	25.3641	0.495709	20	8
LHC2837	1	51	0	1	1	0	18	0	0	0	30.174	0.606612	12	21
LHC2838	0	54	0	0	1	1	31	0	0	1	23.9704	0.48045	6	19
LHC2841	0	56	0	0	1	1	#NULL!	0	0	0	29.6098	0.548611	12	12
LHC2846	0	62	1	0	1	0	31	0	0	0	27.6449	0.652119	17	17
LHC2847	1	61	0	1	0	1	23	0	0	0	24.5037	0.531375	0	20
LHC2848	0	64	0	0	1	1	33	0	0	0	26.1536	0.574878	1	15
LHC2851	1	52	0	0	1	0	22	0	0	0	27.8652	0.532239	4	14
LHC2852	1	60	0	0	1	0	24	0	0	0	29.1727	0.595768	1	20
LHC2853	0	62	0	0	0	0	29	0	0	0	26.2275	0.543505	14	12
LHC2855	1	64	1	0	0	0	19	1	1	0	33.6447	0.600562	5	13
LHC2856	0	62	0	0	0	1	33	0	0	0	26.9971	0.528641	9	20
LHC2857	1	52	1	0	1	0	#NULL!	0	0	0	26.4709	0.513803	5	17
LHC2858	0	54	0	0	1	0	24	0	1	0	24.3344	0.569624	0	22
LHC2859	1	63	0	0	1	0	30	0	0	0	30.8469	0.606371	16	16
LHC2860	1	68	0	0	0	1	35	0	0	0	37.0162	0.689685	8	22
LHC2861	0	64	1	0	0	1	#NULL!	0	0	0	45.218	0.690325	25	4
LHC2862	0	60	0	1	1	1	35	0	0	0	23.0096	0.479771	12	15
LHC2863	0	55	0	0	0	0	28	0	0	0	23.2511	0.51504	5	20
LHC2869	1	52	0	0	0	1	22	0	0	0	28.4259	0.569722	1	17
LHC2873	1	53	0	0	1	0	40	0	0	0	27.5521	0.558493	13	11
LHC2874	1	61	1	0	1	0	22	0	0	0	26.3067	0.596411	10	15
LHC2878	0	61	0	0	1	0	23	0	0	0	22.4779	0.42729	3	14
LHC2879	0	56	0	0	0	1	36	0	0	0	23.3511	0.563421	3	16
LHC2880	0	69	0	0	0	1	32	0	0	0	35.3538	0.702746	9	15
LHC2881	0	58	0	0	1	1	31	0	0	0	29.0564	0.583742	14	19
LHC2886	0	57	0	0	1	0	26	0	0	0	19.5568	0.464939	7	18
LHC2887	1	53	0	0	0	1	23	0	0	0	32.4221	0.651176	19	5
LHC2888	1	59	0	0	1	0	30	1	0	0	41.8371	0.675879	8	18
LHC2889	1	51	0	0	1	0	20	1	0	0	31.7562	0.639299	26	10
LHC2891	0	57	#NULL!	0	0	0	26	0	1	0	29.3628	0.606109	1	16
LHC2898	1	54	#NULL!	0	0	0	27	0	0	0	28.8283	0.581056	26	9
LHC2911	0	56	0	0	0	1	35	0	0	0	26.3193	0.51817	1	17
LHC2913	1	53	0	0	1	0	22	0	0	0	30.885	0.610696	29	17
LHC2916	0	68	0	0	0	0	29	0	0	0	27.0252	0.589538	12	14
LHC2920	0	63	1	0	1	0	33	0	0	0	29.0619	0.537152	6	19
LHC2922	0	65	0	0	1	0	32	0	0	0	33.5437	0.631502	3	17
LHC2924	0	61	0	0	0	0	17	0	0	0	31.2104	0.548867	6	25
LHC2925	1	56	0	0	1	1	19	0	0	0	29.978	0.529428	11	19
LHC2926	1	63	0	0	0	1	26	0	0	0	33.6171	0.639872	2	22
LHC2929	0	62	0	0	1	1	16	0	0	0	28.453	0.597599	23	8
LHC2930	1	53	1	0	1	0	27	0	0	0	23.3303	0.496786	15	17
LHC2932	1	52	0	0	1	0	29	0	1	0	30.3385	0.557803	8	16
LHC2933	1	61	0	0	0	0	21	0	0	0	26.2915	0.542529	5	14
LHC2935	0	69	0	0	0	1	#NULL!	0	0	0	28.635	0.682943	0	18
LHC2936	1	57	0	0	1	0	31	0	0	0	29.8872	0.594388	12	10
LHC2937	0	56	0	0	0	0	29	0	0	0	23.4216	0.495698	20	19
LHC2938	1	57	0	0	0	1	19	0	0	0	26.4431	0.559932	20	12
LHC2939	1	67	1	1	1	0	26	1	0	0	32.8331	0.680923	0	20
LHC2946	0	62	0	0	0	1	#NULL!	0	0	0	48.4375	0.840625	3	17
LHC2952	1	62	0	0	0	0	28	0	1	0	33.1469	0.607242	27	10
LHC2953	1	53	#NULL!	0	1	0	18	0	0	0	28.2055	0.574115	6	19
LHC2954	1	66	1	0	1	1	#NULL!	1	1	0	34.5747	0.624854	13	19
LHC2956	1	58	0	0	1	1	24	0	0	0	23.8269	0.508406	10	19
LHC2957	1	58	0	0	0	1	26	1	0	0	27.7744	0.597294	28	0
LHC2959	1	64	1	0	1	1	21	1	0	0	27.9292	0.637419	0	20
LHC2961	1	58	0	1	0	1	24	0	0	0	28.0632	0.569007	2	17
LHC2964	1	56	0	0	1	0	19	0	0	0	34.5648	0.675015	18	7
LHC2965	0	61	0	0	0	1	25	0	0	0	28.5521	0.488408	22	15
LHC2966	1	56	1	0	0	0	14	0	0	0	27.8706	0.594098	3	20
LHC2967	1	61	1	0	1	1	29	0	0	1	30.0796	0.615789	3	19
LHC2968	1	66	0	0	1	0	25	0	0	0	22.5825	0.482869	0	20
LHC2969	0	52	0	0	1	0	34	0	0	0	36.7849	0.605377	5	16
LHC2970	0	63	#NULL!	0	0	0	28	0	0	1	31.9638	0.595079	7	23
LHC2972	1	54	0	0	1	0	28	0	0	0	27.9243	0.562251	6	14
LHC2974	1	61	0	0	1	1	22	0	1	1	27.0144	0.548368	3	18
LHC2975	0	56	0	0	1	0	35	0	0	0	27.9374	0.547543	13	17
LHC2976	1	59	1	0	0	1	29	1	1	0	35.1153	0.677124	15	4
LHC2980	1	65	1	0	1	1	#NULL!	1	0	0	34.4199	0.676804	12	22
LHC2981	1	55	0	0	0	1	18	1	0	0	23.0479	0.547215	11	19
LHC2982	0	63	0	0	0	0	12	0	0	0	32.0778	0.665563	6	20
LHC2984	1	59	0	0	0	1	32	0	0	0	32.4947	0.650363	0	20
LHC2985	1	52	0	0	1	0	24	0	0	0	30.5041	0.57769	7	19
LHC2986	0	55	0	0	1	1	22	0	0	1	32.1332	0.613226	14	7
LHC2987	0	63	1	0	0	1	21	0	0	0	28.599	0.587536	6	25
LHC2990	1	59	1	0	0	0	24	0	0	0	28.3404	0.558789	6	17
LHC2991	0	67	0	0	1	1	24	1	0	0	26.4005	0.549104	8	17
LHC2993	0	62	0	0	0	1	23	0	0	0	22.6956	0.52264	6	24
LHC2994	0	70	1	0	0	1	#NULL!	0	0	0	26.2208	0.640942	4	20
LHC2995	1	59	0	1	1	0	21	0	0	0	29.362	0.580207	7	18
LHC2997	0	55	0	1	1	0	26	0	0	0	20.7163	0.40697	11	10
LHC2999	1	60	0	0	1	1	27	0	0	0	22.5053	0.500912	24	15
LHC3001	0	51	0	0	1	1	29	0	0	0	22.0386	0.432727	19	20
LHC3002	1	53	0	0	1	1	27	0	1	0	35.2929	0.707018	5	12
LHC3005	0	64	1	0	1	0	21	0	0	0	24.4352	0.572497	8	14
LHC3006	0	56	0	0	0	1	27	1	0	0	31.2874	0.686025	9	18
LHC3009	0	57	#NULL!	1	1	1	22	0	0	0	22.6182	0.436693	12	7
LHC3011	0	52	0	1	0	0	32	0	0	0	26.1805	0.610595	4	20
LHC3012	0	51	0	1	1	1	28	0	0	0	26.3436	0.556298	13	20
LHC3015	0	58	1	1	1	1	32	0	0	0	25.0774	0.498738	10	10
LHC3016	1	51	0	0	1	0	28	0	0	0	30.9105	0.614237	7	19
LHC3018	1	67	1	0	1	1	30	0	0	0	26.9849	0.565036	12	20
LHC3021	1	60	1	0	0	0	30	0	0	0	34.1004	0.636258	10	21
LHC3024	0	61	0	0	1	0	36	0	0	0	24.0447	0.565336	20	15
LHC3026	0	69	0	0	0	0	#NULL!	0	0	0	39.5275	0.658322	0	20
LHC3027	1	64	0	0	0	1	22	0	0	0	34.3153	0.675069	4	17
LHC3032	1	67	0	0	0	1	26	0	0	0	29.3491	0.638769	3	22
LHC3034	0	69	0	0	0	1	21	0	0	0	31.6004	0.548335	3	19
LHC3035	0	68	#NULL!	0	0	1	32	0	0	0	27.9913	0.568922	16	15
LHC3037	0	51	0	0	1	1	22	0	0	0	25.1852	0.489165	8	15
LHC3038	1	55	0	0	1	0	31	0	0	0	27.579	0.584367	8	18
LHC3040	1	51	0	0	1	0	27	0	0	0	23.0804	0.464027	11	15
LHC3045	0	58	1	0	0	1	32	0	0	0	29.7893	0.589824	3	25
LHC3048	1	56	0	0	1	0	22	0	0	0	35.7199	0.630887	5	12
LHC3050	0	54	0	0	1	1	24	0	0	0	30.1444	0.601759	10	8
LHC3051	0	66	0	0	0	1	34	0	0	0	35.2395	0.609527	4	19
LHC3053	0	64	0	0	0	#NULL!	21	0	0	0	28.8379	0.58697	6	24
LHC3055	1	61	0	0	1	1	31	0	0	0	36.0006	0.689095	24	13
LHC3059	1	53	0	0	1	0	24	0	0	0	30.2602	0.577678	30	6
LHC3060	1	51	0	1	0	0	19	0	0	0	24.9703	0.553161	11	8
LHC3062	0	65	0	0	0	1	28	0	0	0	26.4335	0.572973	5	20
LHC3066	0	57	0	0	0	1	23	0	0	0	40.3713	0.779987	6	21
LHC3069	1	61	1	0	1	1	25	0	0	0	32.9954	0.651832	8	14
LHC3070	0	55	0	1	1	#NULL!	17	0	0	0	25.4939	0.520356	11	11
LHC3073	0	53	0	0	1	0	36	0	1	0	22.4743	0.459091	7	16
LHC3075	1	62	1	0	1	0	31	1	0	0	31.0766	0.625273	4	16
LHC3078	0	52	0	1	1	0	28	1	0	0	42.6792	0.678082	11	13
LHC3079	1	58	0	0	1	1	20	0	0	0	29.2196	0.611787	8	20
LHC3083	0	70	0	0	1	1	25	0	0	1	25.5121	0.515497	27	12
LHC3085	0	57	0	0	1	0	33	0	0	0	28.5944	0.523063	7	19
LHC3088	0	52	0	0	0	1	28	0	0	0	33.7434	0.71135	28	14
LHC3091	0	53	0	0	1	0	29	0	0	0	21.1477	0.481173	7	17
LHC3094	0	68	0	0	0	1	27	0	0	0	31.6	0.570667	14	19
LHC3095	1	61	1	0	1	1	26	0	0	0	26.9986	0.576417	17	11
LHC3096	1	52	1	0	0	1	25	0	0	0	24.6704	0.504315	0	25
LHC3097	1	68	0	1	0	0	25	0	1	0	26.0176	0.582783	2	20
LHC3099	1	54	1	1	0	0	16	0	0	0	32.1298	0.652985	0	12
LHC3101	0	57	0	0	1	0	28	0	0	0	19.4922	0.450625	16	16
LHC3105	0	63	1	1	1	1	27	0	0	0	28.3423	0.541566	6	10
LHC3106	1	70	1	0	1	0	23	0	0	0	31.2535	0.675507	4	15
LHC3113	1	52	0	0	1	0	21	0	0	0	29.5036	0.60241	1	20
LHC3114	0	56	0	0	0	0	27	0	0	0	29.5951	0.658989	6	12
LHC3120	1	66	1	0	0	1	22	1	1	0	29.096	0.662784	16	20
LHC3121	0	62	0	0	1	1	29	0	0	0	32.9477	0.531136	0	23
LHC3124	1	55	0	0	1	1	23	0	0	1	28.4575	0.580758	23	6
LHC3127	0	62	0	0	1	1	29	0	0	0	27.224	0.554495	16	11
LHC3128	1	55	0	0	1	0	18	0	0	0	31.7455	0.589072	12	20
LHC3129	1	67	#NULL!	1	1	0	#NULL!	0	0	0	27.8097	0.603795	15	21
LHC3132	1	55	0	0	1	0	29	0	0	0	28.1582	0.50523	2	17
LHC3134	0	69	1	0	0	0	22	0	0	0	23.8743	0.594014	14	12
LHC3137	1	63	1	1	0	0	26	0	0	0	25.4504	0.55213	26	13
LHC3140	1	56	0	0	1	1	30	0	0	0	28.0358	0.585757	13	19
LHC3146	0	60	1	0	0	0	35	0	0	0	32.7238	0.647324	2	20
LHC3148	1	60	0	1	0	0	26	0	0	0	29.1406	0.63375	3	23
LHC3151	0	66	0	0	0	1	26	0	0	0	28.8672	0.580313	7	22
LHC3152	1	55	0	0	1	0	24	0	0	0	24.5653	0.494341	5	22
LHC3153	1	55	0	0	0	1	30	0	0	0	27.3821	0.578372	19	5
LHC3158	0	58	0	1	0	1	#NULL!	0	0	0	19.9022	0.509416	12	20
LHC3159	1	64	0	0	0	1	32	0	1	0	32.8419	0.672639	14	13
LHC3160	0	54	0	1	1	0	24	0	0	0	34.9052	0.660281	6	16
LHC3161	0	61	0	0	1	1	31	1	0	0	27.1935	0.571174	6	20
LHC3162	0	63	0	1	1	1	27	0	0	0	27.8111	0.572215	3	20
LHC3163	0	59	0	0	0	0	29	0	0	0	27.14	0.52364	0	23
LHC3164	0	60	0	0	0	0	26	0	0	0	24.79	0.493222	17	11
LHC3165	0	61	0	0	1	0	29	0	0	0	24.0204	0.553304	13	17
LHC3166	1	61	0	1	1	1	27	1	0	0	34.3771	0.658475	1	20
LHC3170	0	57	0	1	1	0	20	0	0	0	24.3398	0.559017	3	20
LHC3172	1	55	0	0	0	0	28	0	0	0	36.3041	0.69397	8	18
LHC3173	1	52	0	0	1	1	24	0	0	0	30.8313	0.598028	3	18
LHC3181	0	64	0	1	0	1	17	0	0	0	33.4741	0.644052	14	15
LHC3183	0	51	0	1	1	0	22	0	0	0	26.5287	0.518079	4	20
LHC3184	1	59	0	0	1	1	18	0	0	0	31.84	0.624319	4	20
LHC3186	1	68	0	0	0	0	29	0	0	0	30.1898	0.571804	1	25
LHC3190	1	63	0	0	1	0	23	0	0	0	27.6839	0.545055	4	20
LHC3193	1	64	0	0	0	#NULL!	19	0	0	0	27.2138	0.594334	3	12
LHC3194	1	51	0	1	1	1	23	0	0	0	31.9026	0.601466	3	19
LHC3195	1	63	1	0	0	0	25	0	0	0	31.9209	0.600546	4	19
LHC3196	1	68	0	0	0	0	21	0	0	0	27.3888	0.550091	0	16
LHC3200	1	69	0	0	0	0	22	0	0	0	22.9846	0.497247	12	10
LHC3202	1	61	1	0	1	0	24	0	0	0	23.7671	0.533254	6	25
LHC3203	0	60	1	0	0	1	27	1	0	0	33.1048	0.681529	25	2
LHC3207	1	61	0	1	1	1	24	0	0	0	25.6776	0.615912	1	20
LHC3209	0	53	#NULL!	0	0	0	40	0	0	0	25.5113	0.532039	3	25
LHC3212	1	55	0	0	1	1	22	0	0	0	29.0956	0.560947	14	17
LHC3213	1	51	0	0	0	#NULL!	22	0	0	0	28.2334	0.514458	21	10
LHC3216	0	59	1	0	1	1	32	0	0	0	31.088	0.599685	13	23
LHC3217	1	56	1	0	1	1	23	0	0	0	27.6595	0.630019	9	20
LHC3221	1	62	1	0	1	1	#NULL!	0	0	0	29.6376	0.658428	13	23
LHC3224	0	59	0	0	1	1	32	0	0	0	26.5444	0.652159	5	18
LHC3225	1	69	0	1	0	0	24	0	0	0	30.1463	0.62442	16	16
LHC3230	0	58	0	0	1	1	30	0	0	0	34.5409	0.577474	2	20
LHC3232	1	59	0	0	0	1	28	0	0	0	30.1995	0.586358	7	15
LHC3233	0	53	0	0	1	1	16	0	0	0	25.5098	0.477764	12	11
LHC3235	1	53	0	0	1	1	22	0	0	0	26.7641	0.56973	0	25
LHC3236	0	55	0	0	1	0	26	0	0	0	28.7063	0.598033	23	3
LHC3241	0	59	0	0	1	0	26	0	0	0	35.1971	0.705938	3	17
LHC3243	0	70	0	0	0	0	#NULL!	0	0	0	26.4314	0.571429	9	25
LHC3244	1	70	0	0	1	0	30	1	0	0	29.2669	0.583285	8	21
LHC3247	1	52	0	0	1	0	30	0	0	0	31.2486	0.598437	1	23
LHC3248	0	54	0	0	1	0	36	0	0	0	26.3856	0.561094	22	4
LHC3254	1	56	0	1	0	1	26	1	0	0	40.996	0.751687	0	19
LHC3255	0	66	0	0	0	1	25	0	0	0	37.2352	0.787748	4	19
LHC3258	1	58	0	1	1	1	28	1	1	0	34.3601	0.649409	10	20
LHC3262	0	69	0	0	0	1	26	0	1	0	26.6482	0.610516	15	22
LHC3270	1	68	0	0	0	1	36	0	1	0	32.5519	0.644578	1	20
LHC3273	0	55	0	0	1	1	#NULL!	0	0	0	31.2386	0.62293	9	14
LHC3274	1	65	#NULL!	0	1	1	30	0	0	0	29.5476	0.630117	13	18
LHC3275	1	61	0	1	1	0	26	0	0	0	32.5833	0.618994	6	20
LHC3277	1	57	0	0	0	1	17	0	0	0	27.8195	0.563751	0	20
LHC3279	0	61	1	0	1	1	28	0	0	0	43.4575	0.78465	19	15
LHC3280	0	56	0	0	1	1	29	0	0	0	22.1624	0.463231	6	18
LHC3281	0	55	0	1	1	1	29	0	0	0	24.0838	0.428777	13	15
LHC3283	1	69	0	1	0	1	18	0	0	0	25.6677	0.585621	5	25
LHC3286	1	64	0	0	0	0	21	0	0	0	25.574	0.513928	7	22
LHC3288	0	55	0	0	0	1	29	0	0	0	26.7137	0.528893	12	23
LHC3292	1	52	0	0	0	0	23	0	0	0	31.2872	0.559392	13	12
LHC3296	0	67	0	0	1	1	24	0	0	0	20.7678	0.447646	23	5
LHC3297	0	56	0	#NULL!	1	0	21	0	0	0	31.9199	0.603194	12	20
LHC3299	1	68	0	0	1	0	27	0	1	0	29.7115	0.617629	9	17
LHC3300	1	66	1	0	0	1	#NULL!	0	1	0	30.4174	0.644849	15	14
LHC3303	1	54	0	1	1	0	22	0	0	0	22.2867	0.498577	13	7
LHC3305	0	56	0	1	0	0	24	1	0	0	24.4038	0.487562	0	21
LHC3306	1	57	0	0	1	0	15	0	0	0	31.905	0.65178	22	0
LHC3307	0	53	0	0	1	0	24	0	0	0	27.9495	0.558689	8	18
LHC3309	0	51	1	0	1	0	29	0	0	0	24.1259	0.587202	13	11
LHC3312	1	51	0	0	0	1	27	0	0	0	28.2804	0.562641	6	10
LHC3313	0	63	0	0	0	#NULL!	27	0	0	0	28.8005	0.592416	9	20
LHC3314	1	51	0	0	0	1	26	0	0	0	39.9688	0.737805	14	6
LHC3315	0	66	1	1	1	0	31	0	0	0	28.2853	0.552463	27	16
LHC3317	0	59	1	0	1	0	36	0	0	0	36.4112	0.630065	13	12
LHC3321	0	55	0	0	1	0	32	0	0	0	26.032	0.544926	14	17
LHC3324	1	65	0	1	1	1	20	0	0	0	24.4005	0.519771	11	18
LHC3325	1	68	0	0	1	0	28	0	1	0	27.1905	0.557538	3	18
LHC3336	0	58	0	0	1	0	30	0	0	0	29.983	0.583333	10	6
LHC3338	0	53	0	0	1	1	25	0	0	0	26.4552	0.52259	27	6
LHC3343	0	63	0	0	1	1	36	0	0	0	32.7772	0.557259	0	20
LHC3345	1	61	0	0	1	1	24	0	1	0	44.2791	0.789779	6	21
LHC3346	0	62	0	0	1	0	38	0	0	0	28.0624	0.597879	4	20
LHC3348	0	56	1	0	1	0	36	0	0	0	29.3213	0.603951	4	18
LHC3351	1	61	#NULL!	0	0	0	13	0	0	0	33.0982	0.673846	6	18
LHC3355	1	69	0	0	1	0	32	0	0	0	27.7136	0.591486	11	17
LHC3356	0	69	0	0	0	0	32	1	1	0	29.6646	0.719008	9	23
LHC3358	1	64	0	0	0	0	26	0	1	0	27.6059	0.570506	2	22
LHC3360	1	57	0	0	0	0	30	0	0	0	22.7837	0.417156	4	20
LHC3361	1	52	0	0	0	1	30	1	1	0	36.4292	0.685415	14	15
LHC3362	0	52	#NULL!	1	1	1	#NULL!	0	0	0	25.7971	0.506646	32	7
LHC3363	1	60	1	0	0	0	26	1	1	0	30.6335	0.668513	14	19
LHC3365	0	55	0	1	1	1	36	0	0	0	25.6015	0.536826	30	7
LHC3366	0	63	1	1	1	1	25	0	0	0	36.5544	0.770234	13	15
LHC3367	0	54	0	0	1	0	30	0	0	0	20.2319	0.404453	11	18
LHC3371	1	61	1	0	1	0	20	0	0	0	23.5357	0.519811	6	20
LHC3374	1	66	0	0	1	#NULL!	35	0	0	0	30.8007	0.587213	9	14
LHC3375	1	64	0	0	1	0	32	0	1	0	30.0802	0.615496	5	17
LHC3376	0	56	1	0	1	0	21	0	0	0	24.0735	0.515821	25	4
LHC3377	1	65	1	0	0	1	22	0	1	0	29.375	0.610949	0	24
LHC3379	0	60	0	0	0	1	24	0	1	0	33.0283	0.622249	2	21
LHC3381	1	66	0	0	0	0	27	0	1	0	34.6178	0.659384	6	18
LHC3382	0	63	0	0	1	1	31	0	0	0	24.0519	0.534119	7	20
LHC3383	1	63	1	0	0	0	31	0	0	0	30.4534	0.643783	4	25
LHC3384	1	51	0	0	0	#NULL!	24	0	0	0	27.6308	0.557143	3	17
LHC3385	1	68	1	0	0	0	24	0	0	0	28.1669	0.549176	5	16
LHC3387	0	57	0	0	1	1	23	0	0	0	21.9529	0.506494	10	9
LHC3388	0	53	0	0	1	0	24	0	0	0	23.6793	0.467584	6	18
LHC3389	1	65	1	0	0	0	31	1	1	0	32.1298	0.67191	15	25
LHC3393	1	56	0	0	0	0	25	0	0	0	33.0946	0.641818	0	20
LHC3394	0	67	0	0	0	1	35	1	0	0	39.0409	0.743421	16	11
LHC3395	0	58	0	0	0	1	27	0	0	0	35.5712	0.640506	9	16
LHC3396	1	53	1	1	1	0	23	1	0	0	39.876	0.783903	35	3
LHC3399	1	58	0	0	0	0	#NULL!	0	0	0	28.6844	0.535814	8	5
LHC3401	0	62	1	0	0	0	#NULL!	0	0	0	26.7612	0.554505	12	14
LHC3403	0	53	0	0	1	1	28	0	0	0	29.9993	0.595772	6	16
LHC3405	1	61	1	0	1	1	27	0	0	0	27.238	0.557906	0	23
LHC3406	1	67	1	0	1	0	26	0	0	0	23.8582	0.575916	14	20
LHC3407	0	61	0	0	1	0	22	0	0	0	30.359	0.64396	17	13
LHC3411	0	57	0	0	0	1	34	0	0	0	27.5553	0.60649	26	12
LHC3414	1	61	1	0	1	1	31	0	0	0	29.9009	0.631361	0	20
LHC3417	0	56	0	0	1	0	21	0	0	0	33.3944	0.648673	18	15
LHC3419	1	56	0	0	0	0	23	0	0	0	27.5177	0.525531	13	16
LHC3421	1	63	0	1	1	#NULL!	26	1	0	0	28.416	0.600469	15	20
LHC3422	1	53	0	0	0	1	24	0	0	0	23.5126	0.485927	7	11
LHC3426	1	54	0	0	1	1	27	0	0	0	34.3606	0.622888	12	15
LHC3428	1	62	1	0	1	0	31	0	1	1	33.5391	0.65106	11	15
LHC3429	1	61	#NULL!	0	1	1	26	0	0	1	31.8516	0.607503	24	9
LHC3430	1	63	0	0	0	0	29	0	0	0	23.9365	0.513963	1	22
LHC3433	1	70	0	0	1	0	26	0	0	0	29.9161	0.611388	9	20
LHC3436	1	54	0	0	0	1	23	0	0	0	31.8998	0.645109	12	23
LHC3437	1	63	0	0	0	1	#NULL!	0	0	0	26.5597	0.559633	11	19
LHC3438	0	69	0	0	1	0	21	0	0	0	26.7965	0.473007	6	21
LHC3440	0	56	#NULL!	0	0	0	#NULL!	0	0	0	29.6185	0.588997	17	22
LHC3442	0	61	0	0	0	1	27	0	0	0	28.8109	0.560615	21	13
LHC3448	0	55	0	0	0	1	21	0	0	0	25.2233	0.560907	7	9
LHC3449	0	51	0	0	0	1	26	0	0	0	24.4808	0.588391	8	20
LHC3455	1	55	0	1	1	1	23	0	0	0	23.9632	0.520537	18	18
LHC3459	1	65	1	0	1	1	24	0	0	0	39.9675	0.727001	13	14
LHC3460	0	65	0	0	0	1	26	0	0	0	27.1109	0.552616	4	22
LHC3463	0	71	1	0	0	1	21	0	0	0	29.1278	0.527279	12	15
LHC3466	1	56	1	0	0	0	30	0	0	0	27.4135	0.586628	2	22
LHC3467	0	63	1	0	0	0	24	0	0	0	28.2307	0.547749	8	20
LHC3468	1	61	0	0	0	0	26	0	0	0	29.6191	0.604478	4	20
LHC3471	1	63	1	0	0	0	30	0	0	0	28.7235	0.577713	22	8
LHC3474	0	61	#NULL!	0	1	1	26	0	0	1	32.8052	0.611011	17	14
LHC3475	0	64	0	0	1	1	31	0	0	0	32.306	0.652283	7	15
LHC3476	1	65	1	1	1	1	21	0	0	0	23.1785	0.490828	10	21
LHC3477	1	57	1	0	0	0	21	0	1	0	33.4124	0.660983	19	17
LHC3478	0	62	0	0	1	0	#NULL!	0	0	0	24.2585	0.547443	14	19
LHC3479	0	59	#NULL!	0	1	1	35	0	0	0	24.089	0.521935	6	20
LHC3480	0	58	0	0	1	1	28	0	0	0	30.8583	0.632353	4	15
LHC3481	1	60	1	1	0	0	25	0	0	0	21.2815	0.446827	1	24
LHC3491	1	54	0	0	1	0	29	0	0	0	31.79	0.574456	7	18
LHC3494	0	65	1	1	0	1	21	0	0	0	39.1009	0.69144	11	21
LHC3495	1	66	1	0	0	0	27	0	0	0	35.4957	0.691578	12	25
LHC3496	1	59	0	0	1	0	23	0	0	0	28.7105	0.592582	7	16
LHC3500	0	63	0	0	1	0	30	0	0	0	23.2495	0.570839	12	13
LHC3501	0	62	0	0	0	1	27	0	0	1	25.5913	0.585918	0	22
LHC3502	1	63	#NULL!	0	0	1	30	1	1	0	40.4381	0.747894	3	8
LHC3504	0	56	0	0	1	1	41	0	1	0	25.4449	0.524266	1	19
LHC3507	1	53	1	0	0	0	25	0	0	0	30.0459	0.589091	6	24
LHC3512	0	52	0	0	0	0	21	0	0	0	29.5455	0.637193	10	14
LHC3514	0	55	0	0	1	0	33	0	0	1	25.034	0.533333	10	15
LHC3515	0	53	0	1	0	1	24	0	0	0	29.8169	0.538156	12	19
LHC3516	0	62	1	1	0	1	20	0	0	0	22.3947	0.491662	19	17
LHC3517	0	52	0	0	1	1	30	0	0	0	21.2721	0.441645	0	20
LHC3518	0	57	0	0	1	1	33	0	0	1	23.7542	0.58038	13	17
LHC3519	0	55	0	0	1	0	26	0	0	0	26.3299	0.505332	9	14
LHC3520	1	66	0	0	1	1	32	0	0	1	39.4176	0.805872	7	13
LHC3522	0	54	1	0	0	0	24	0	0	0	24.1157	0.479763	9	13
LHC3524	0	57	0	0	1	0	27	0	0	0	24.3728	0.476176	1	23
LHC3530	1	63	0	0	1	1	19	0	0	0	27.8393	0.600239	6	20
LHC3533	0	63	0	0	0	0	24	0	0	0	22.7992	0.515219	14	11
LHC3536	1	57	0	0	0	1	27	0	0	0	38.8291	0.642775	11	15
LHC3539	0	52	1	1	0	1	29	0	0	0	24.7896	0.486361	43	9
LHC3540	0	64	0	0	0	0	26	0	0	0	25.8313	0.502391	3	16
LHC3541	0	70	0	0	1	1	35	0	0	0	22.8269	0.464681	7	20
LHC3548	1	60	0	0	0	1	21	1	0	0	35.8039	0.714368	24	15
LHC3549	0	67	1	0	0	0	37	0	0	0	26.8528	0.489035	9	20
LHC3552	1	64	1	0	1	0	#NULL!	0	0	0	25.0012	0.523063	0	20
LHC3553	1	69	0	0	1	0	30	1	1	0	31.3811	0.62605	0	23
LHC3554	0	59	0	0	0	0	32	0	0	0	28.9062	0.537188	16	19
LHC3557	1	64	0	0	1	0	15	1	0	0	28.0006	0.574812	0	19
LHC3561	1	64	1	0	0	1	23	0	0	0	33.5942	0.650771	8	21
LHC3562	0	68	0	0	1	0	33	0	0	0	27.55	0.5364	0	25
LHC3563	1	54	1	0	1	1	24	0	0	0	29.099	0.527586	11	16
LHC3566	0	63	0	0	1	0	30	0	0	0	25.8883	0.577485	0	20
LHC3573	1	52	0	0	1	0	37	0	0	0	29.7226	0.587793	3	6
LHC3574	0	57	0	0	0	0	35	0	0	0	35.3186	0.647305	4	17
LHC3576	1	51	0	0	1	0	32	0	0	0	29.8223	0.629787	9	18
LHC3578	1	57	0	0	1	0	30	0	0	0	36.7711	0.672504	15	15
LHC3580	1	64	1	0	0	0	24	0	1	0	29.1691	0.587093	4	20
LHC3582	0	55	0	0	1	0	30	0	0	0	30.247	0.550569	3	20
LHC3583	0	51	0	0	1	0	34	0	0	0	31.5736	0.539474	12	16
LHC3584	0	64	1	0	0	1	24	0	0	0	26.8977	0.616667	17	16
LHC3587	0	62	0	0	1	1	28	1	0	0	27.5581	0.555051	5	17
LHC3593	0	63	0	0	1	1	27	0	0	0	26.3847	0.633946	2	14
LHC3595	0	65	0	0	1	0	37	0	0	0	25.3798	0.520833	21	10
LHC3596	1	58	0	0	0	0	21	0	0	1	36.0387	0.628289	12	17
LHC3599	0	55	0	0	0	0	31	0	0	0	23.9843	0.481196	2	17
LHC3605	0	56	1	0	1	0	31	0	0	0	26.1988	0.538317	6	20
LHC3608	1	69	0	0	1	1	26	0	1	0	33.6213	0.636533	2	20
LHC3610	1	58	1	1	0	1	24	0	0	0	26.2327	0.533455	1	17
LHC3611	1	63	1	0	1	0	22	0	1	0	27.6781	0.593416	10	22
LHC3614	0	69	0	0	0	1	27	0	0	0	17.4416	0.363499	15	19
LHC3615	0	59	1	0	1	1	37	0	0	0	26.4165	0.540575	0	23
LHC3618	1	60	0	0	1	1	23	1	1	0	35.4969	0.675878	9	3
LHC3619	1	66	0	0	0	0	20	1	0	0	29.1154	0.614671	12	16
LHC3621	0	59	0	0	1	1	29	0	0	0	23.5551	0.565491	0	19
LHC3622	0	54	0	0	0	1	#NULL!	0	0	0	28.7952	0.515464	8	20
LHC3623	1	65	0	1	0	1	28	0	1	0	31.6085	0.616209	13	13
LHC3624	1	65	1	0	1	1	29	0	0	0	28.5359	0.607345	6	20
LHC3625	1	59	1	0	1	0	30	0	0	0	26.0619	0.560839	11	18
LHC3627	0	68	0	0	0	0	27	0	0	0	20.8062	0.562577	3	23
LHC3628	1	54	0	0	0	1	29	0	0	0	31.2693	0.58866	12	16
LHC3629	1	54	0	0	0	1	20	0	0	0	27.5937	0.535537	17	12
LHC3630	0	64	1	0	0	1	30	0	0	0	26.8015	0.548285	2	21
LHC3634	0	58	0	0	1	0	28	0	0	0	24.8447	0.496584	19	15
LHC3636	1	54	0	0	1	0	28	0	0	0	25.1908	0.522805	0	20
LHC3637	0	66	0	1	1	1	21	0	0	0	25.7811	0.560407	3	23
LHC3638	0	67	0	0	1	1	28	0	0	1	30.2116	0.649706	6	21
LHC3642	1	62	1	0	0	0	31	0	1	0	32.1291	0.648387	12	16
LHC3645	0	69	0	0	1	0	31	0	0	0	27.5344	0.549719	19	17
LHC3646	0	57	0	1	1	1	25	0	0	0	25.3038	0.547663	9	19
LHC3647	0	65	0	0	1	1	34	0	0	0	28.1837	0.597498	12	25
LHC3648	1	63	0	0	1	0	29	0	0	0	22.2314	0.482374	10	10
LHC3650	1	52	0	1	0	1	20	0	0	0	27.0976	0.568513	10	19
LHC3654	1	56	0	0	1	1	26	0	0	0	26.2148	0.494927	0	20
LHC3655	1	55	0	0	0	0	27	0	1	0	33.3331	0.637466	10	20
LHC3658	1	61	0	1	1	0	21	0	0	0	33.2825	0.6141	13	13
LHC3662	0	53	0	0	1	0	29	0	0	0	27.7078	0.560174	3	19
LHC3664	0	58	0	0	1	0	28	1	0	0	33.1407	0.585847	14	17
LHC3665	1	51	0	0	0	0	16	0	0	0	29.0976	0.604705	12	10
LHC3667	0	67	0	0	1	0	33	0	0	1	22.9113	0.598071	20	12
LHC3670	1	54	0	1	0	1	21	0	0	0	24.8073	0.602687	9	25
LHC3671	0	62	1	1	1	1	26	0	0	0	21.6166	0.411499	15	16
LHC3673	0	69	1	0	0	1	31	0	0	0	34.5514	0.615237	8	20
LHC3681	0	52	0	0	1	0	34	0	0	0	24.508	0.575148	3	20
LHC3683	1	60	0	1	0	0	#NULL!	0	0	0	22.8961	0.483056	19	17
LHC3684	1	69	1	0	0	1	32	0	0	0	30.1176	0.645349	6	21
LHC3685	1	53	0	1	0	1	19	1	0	0	35.3322	0.719213	4	22
LHC3688	1	52	1	0	1	0	24	0	0	0	34.1252	0.612141	24	15
LHC3690	1	69	0	0	0	0	33	0	0	1	26.607	0.551171	12	20
LHC3691	1	61	0	0	1	0	20	0	0	0	26.1429	0.556224	1	21
LHC3692	1	54	0	0	0	1	28	0	0	0	36.1743	0.713682	11	20
LHC3697	0	53	0	0	1	#NULL!	33	0	0	0	25.4793	0.500597	5	22
LHC3698	0	60	#NULL!	0	0	0	30	0	0	0	26.2596	0.580769	8	19
LHC3699	0	57	0	0	1	1	34	0	0	0	27.1044	0.551524	0	20
LHC3701	0	64	1	0	1	0	39	0	0	0	23.7541	0.478593	7	11
LHC3704	1	69	0	0	1	0	31	0	0	0	25.2897	0.560689	11	10
LHC3707	0	68	1	0	0	1	28	0	0	0	27.9513	0.627413	6	25
LHC3709	0	55	0	0	1	0	29	0	1	0	22.9869	0.511502	8	12
LHC3711	1	64	0	0	1	0	30	0	0	0	30.6721	0.646184	12	21
LHC3717	1	59	1	0	0	0	22	0	0	0	29.1	0.606696	0	17
LHC3718	0	58	#NULL!	0	0	1	28	0	0	0	30.812	0.598552	13	20
LHC3719	1	68	0	0	0	1	22	1	1	0	26.1896	0.563905	14	14
LHC3720	1	66	0	0	0	1	24	1	1	0	32.4906	0.688794	22	5
LHC3721	0	68	0	0	1	1	26	0	1	0	30.2368	0.620879	12	20
LHC3722	1	55	0	0	0	1	#NULL!	0	0	0	26.2714	0.537091	7	19
LHC3723	0	57	0	1	1	1	#NULL!	1	0	0	38.4263	0.741769	12	10
LHC3725	0	51	0	0	0	0	34	0	0	0	24.2413	0.571089	12	13
LHC3727	0	51	0	1	0	1	27	0	0	0	26.3549	0.539424	9	12
LHC3728	0	54	0	0	0	0	28	0	0	0	21.6638	0.551777	6	19
LHC3729	1	51	1	0	0	0	19	0	0	0	29.6031	0.600786	13	20
LHC3731	1	66	1	1	1	0	27	1	0	0	31.4548	0.645943	8	19
LHC3732	1	52	0	0	1	0	21	0	0	1	27.7902	0.532533	8	21
LHC3736	1	63	0	0	1	0	24	0	0	0	28.407	0.599427	1	21
LHC3737	1	65	0	0	1	1	27	0	0	0	25.5308	0.562022	0	25
LHC3739	1	52	0	0	1	1	27	0	0	0	29.4062	0.562084	3	19
LHC3741	1	58	1	0	0	1	20	0	0	0	29.2184	0.607808	7	18
LHC3742	0	52	0	0	1	1	30	0	0	0	28.2082	0.601023	2	18
LHC3744	0	64	1	0	0	1	33	0	0	0	39.8361	0.638572	6	23
LHC3754	0	69	0	0	0	0	29	0	0	0	25.0362	0.583901	5	21
LHC3755	0	70	0	0	1	1	23	0	0	0	25.9548	0.544417	8	10
LHC3757	1	52	0	0	1	0	26	0	0	0	29.1964	0.603844	0	20
LHC3762	0	58	1	0	0	1	23	0	0	0	22.7345	0.5153	24	12
LHC3764	0	57	0	1	1	1	31	0	0	0	28.0315	0.627011	6	15
LHC3765	1	58	1	0	1	1	21	1	1	0	39.1729	0.75	21	17
LHC3766	0	62	0	0	0	0	33	0	0	1	31.0918	0.592279	1	20
LHC3769	0	66	0	0	0	1	#NULL!	0	0	0	37.2198	0.668288	13	10
LHC3772	0	53	0	0	0	0	29	0	0	0	25.2605	0.555591	8	20
LHC3774	0	67	0	0	0	1	33	0	0	0	18.3499	0.466143	4	19
LHC3775	1	64	1	0	1	0	32	0	0	0	28.4591	0.59173	0	25
LHC3777	0	59	0	1	1	0	33	0	0	0	27.4528	0.589841	16	17
LHC3779	0	58	0	0	0	1	34	0	0	0	27.3098	0.553421	0	19
LHC3781	0	66	0	0	0	1	25	0	0	0	19.0234	0.469062	8	15
LHC3783	0	51	0	0	0	1	26	0	0	0	22.035	0.443553	8	14
LHC3788	0	61	0	0	0	1	34	0	0	0	27.2705	0.509009	6	20
LHC3789	1	60	0	0	0	1	18	0	0	1	30.2136	0.638051	11	25
LHC3791	1	57	0	0	1	0	23	0	0	0	27.2693	0.554775	3	17
LHC3792	0	66	0	0	0	0	35	0	0	0	24.5412	0.538437	0	20
LHC3793	1	53	0	0	1	0	20	0	0	0	28.3124	0.564972	15	22
LHC3796	0	62	0	0	1	0	35	0	0	0	26.0998	0.418249	14	6
LHC3797	0	53	0	0	1	1	31	0	0	0	23.6226	0.434393	13	15
LHC3800	1	54	1	0	1	1	#NULL!	0	0	0	28.5513	0.584129	8	14
LHC3805	0	59	0	0	0	0	34	0	1	0	33.8249	0.725188	23	14
LHC3807	0	63	0	0	1	1	25	0	0	0	26.9096	0.523664	4	23
